# Supplementary material for: Comparative Proteomics Reveals that Phosphorylation of β Carbonic Anhydrase 1 Might be Important for Adaptation to Drought Stress in Brassica napus
Source: Sci Rep. 2016 Dec 14;6:39024. doi: 10.1038/srep39024 (PMC5155245; doi:10.1038/srep39024)
Supplement: Supplementary Dataset 1 [file srep39024-s2.xls]

## Sheet: Sheet1
Supplemental Data S1. Information of phosphoproteins
protein accession	Peptide Sequence	Variable Modifications	Localization Probability	Ascore	Peptide Score	Mascot:Identity Threshold	Mascot:Score	Scaffold:Peptide Probability	NTT	Actual Mass	Observed Mass	Charge	Delta AMU	Delta PPM	Start	Stop	MS Sample
GSBRNA2T00111693001	KEVVEEsDEEDYGGFDmFGDE	S7 Phospho, M17 Oxidation	100%, 100%	144.55, 1,000.00	535.44	35.44	118.2	0.9997	2	2520.91	1261.46	2	0.00193	0.767	303	323	SD
GSBRNA2T00111693001	EVVEEsDEEDYGGFDmFGDE	S6 Phospho, M16 Oxidation	100%, 100%	39.42, 1,000.00	138.7	35	20.33	0.9845	2	2393.85	1197.93	2	1.04	13.9	304	323	MD
GSBRNA2T00111693001	VEEKKEVVEEsDEEDYGGFDMFGDE	S11 Phospho	1	50.51	363.58	38.16	74.54	0.9999	2	2990.16	997.729	3	0.00684	2.29	299	323	MD
GSBRNA2T00148274001	KEEKEEsDDDMGFSLFE	S7 Phospho	1	160.4	323.94	36.6	65.71	1	2	2113.81	1057.91	2	0.00325	1.54	98	114	CK
GSBRNA2T00148274001	EEKEEsDDDMGFSLFE	S6 Phospho	1	133.02	236.84	34.92	50.83	1	2	1985.72	993.866	2	0.00407	2.05	99	114	SD
GSBRNA2T00148274001	LASVPSGGGGVAMASAPSAGGGGGGsPAAEAK	S26 Phospho	1	59.47	258	39.65	25.66	0.9921	2	2662.22	888.414	3	0.0134	5.01	62	93	CK
GSBRNA2T00065649001	KKEEsEEEEGDFGFDLFG	S5 Phospho	1	1000	96.15	37.68	31.15	0.9974	2	1447.91	724.963	2	-723	11.8	104	121	CK
GSBRNA2T00065649001	KEEsEEEEGDFGFDLFG	S4 Phospho	1	1000	118.59	37.54	8.09	0.9307	2	2043.77	1022.89	2	1.01	1.57	105	121	MD
GSBRNA2T00037247001	KVPsPRPLSPySLPPPQLHSER	S4 Phospho, Y11 Phospho	99%, 1%	22.53, 0.00	56.55	40.68	1.36	0.1969	2	2642.3	1322.16	2	1.01	4.31	156	177	SD
GSBRNA2T00037247001	sPSPPPPPPR	S1 Phospho	1	24.95	72.34	35.66	8.71	0.8955	2	1107.51	554.764	2	0.00123	1.11	104	113	CK
GSBRNA2T00037247001	KPTsPPsPAHSTR	S4 Phospho, S7 Phospho	99%, 100%	23.19, 65.42	199.39	36.78	34.04	0.9944	2	1521.64	761.827	2	0.00176	1.15	133	145	MD
GSBRNA2T00037247001	SSyTPPPsPKEVQEAFPPR	Y3 Phospho, S8 Phospho	99%, 100%	0.00, 45.42	177.94	39.13	30.01	0.9916	2	2272.99	1137.5	2	0.00502	2.21	114	132	MD
GSBRNA2T00037247001	QQRPPsPPRQQtPPPPPTQER	S6 Phospho, T12 Phospho	100%, 100%	175.10, 178.17	129.03	39.42	19.23	0.9986	2	2579.19	645.806	4	1.01	2.57	63	83	SD
GSBRNA2T00037247001	QQQPPsPPR	S6 Phospho	1	1000	96.87	35.85	19.38	0.9977	2	1113.5	557.757	2	0.00153	1.37	54	62	CK
GSBRNA2T00037247001	FPYHsPPSR	S5 Phospho	1	41.47	97.38	35.22	23.33	0.9981	2	1166.49	389.838	3	0.000662	0.567	84	92	SD
GSBRNA2T00037247001	QQRPPsPPR	S6 Phospho	1	1000	68.26	36.26	16.56	0.9857	2	1141.54	381.521	3	0.000292	0.256	63	71	SD
GSBRNA2T00037247001	LASIARPTSQGSsDPPPPPPPQTR	S13 Phospho	0	0	283.19	38.45	30.91	0.9929	2	2533.24	845.42	3	0.00577	2.28	10	33	SD
GSBRNA2T00037247001	QPLsDSENIMGTR	S4 Phospho	1	48.15	186.17	36.88	55.76	1	2	1526.65	764.33	2	0.00197	1.29	217	229	SD
GSBRNA2T00037247001	GAVMEILRsPSSNK	S9 Phospho	1	70.57	149.09	37.72	6.8	0.2738	2	1568.74	785.375	2	0.993	-6.42	239	252	SD
GSBRNA2T00037247001	AKSPsPPPPPPR	S5 Phospho	0.5	0	147.51	36.46	20.77	0.9662	2	1306.65	436.556	3	0.00166	1.27	102	113	MD
GSBRNA2T00037247001	THHKQPLsDSENIMGTR	S8 Phospho	0.99	20.98	150.61	38.9	15.23	0.6232	2	2029.92	1015.97	2	0.0155	7.66	213	229	MD
GSBRNA2T00037247001	HMsPPtPPKAKsPsPPPPPPR	S3 Phospho, T6 Phospho, S12 Phospho, S14 Phospho	100%, 100%, 100%, 100%	1,000.00, 1,000.00, 1,000.00, 1,000.00	175.98	38.96	8.56	0.9272	2	2519.03	630.766	4	0.00623	2.47	93	113	MD
GSBRNA2T00037247001	HMsPPtPPK	S3 Phospho, T6 Phospho	100%, 100%	1,000.00, 1,000.00	95.25	33.84	16.41	0.9983	2	1150.43	576.223	2	0.00314	2.73	93	101	SD
GSBRNA2T00037247001	QPAKQPsPPR	S7 Phospho	1	1000	64.52	36.53	11.42	0.7928	2	789.716	395.865	2	-395	279	44	53	SD
GSBRNA2T00037247001	QPsPPR	S3 Phospho	1	1000	57.54	33.32	28.81	0.5	2	760.327	381.171	2	-0.000152	-0.2	48	53	MD
GSBRNA2T00037247001	FPyHSPPsRHMsPPtPPK	Y3 Phospho, S8 Phospho, S12 Phospho, T15 Phospho	2%, 100%, 99%, 100%	0.00, 29.73, 18.45, 42.64	72.03	36.29	5.61	0.6834	2	2378.88	793.968	3	0.00577	2.43	84	101	MD
GSBRNA2T00037247001	SsYTPPPsPK	S2 Phospho, S8 Phospho	25%, 100%	0.00, 39.54	85.47	33.21	3.91	0.5175	2	1219.46	610.737	2	0.0035	2.87	114	123	CK
GSBRNA2T00037247001	RLQSSSssSSSDEGEGK	S7 Phospho, S8 Phospho	25%, 25%	0.00, 0.00	108.41	36.86	7.91	0.7178	2	1887.7	944.857	2	1.01	1.97	273	289	CK
GSBRNA2T00037247001	stKSEQESFR	S1 Phospho, T2 Phospho	50%, 50%	0.00, 0.00	138.71	34	24.46	0.9834	2	1357.5	679.755	2	0.0011	0.808	146	155	MD
GSBRNA2T00037247001	QQtPPPPPTQER	T3 Phospho	1	190.56	183.56	41.23	48.45	0.9987	2	2181.99	728.337	3	727	163	72	83	SD
GSBRNA2T00037247001	KPTsPPsPAHstRsTKSEQESFR	S4 Phospho, S7 Phospho, S11 Phospho, T12 Phospho, S14 Phospho	100%, 100%, 50%, 50%, 50%	22.23, 31.57, 0.00, 0.00, 0.00	128.42	36.81	1.27	0.5194	2	2941.09	981.372	3	0.00426	1.45	133	155	SD
GSBRNA2T00037247001	LQSSSSSSSsDEGEGK	S10 Phospho	0.2	0	197.96	35.27	53.37	0.9982	2	1650.63	826.322	2	0.00389	2.35	274	289	MD
GSBRNA2T00037247001	DYGNNDGGYtN	T10 Phospho	0.33	0	12.35	33.12	2.21	0.1069	2	1902.6	635.208	3	634	252	353	363	MD
GSBRNA2T00044890001	KPSYGRsEEDEGGYR	S7 Phospho	0.33	0	99.1	37.19	4.8	0.4504	2	1808.74	905.375	2	-0.000812	-0.449	191	205	MD
GSBRNA2T00044890001	RNRsGDDEEGSYGR	S4 Phospho	1	69.9	92.01	37.09	10.01	0.6904	2	1118.42	560.22	2	-558	259	268	281	MD
GSBRNA2T00044890001	NRsGDDEEGSYGR	S3 Phospho	1	91.83	110.85	33.75	9.08	0.7501	2	1520.55	761.28	2	-0.00739	-4.86	269	281	CK
GSBRNA2T00044890001	YGGNDsDDDEEK	S6 Phospho	1	187.72	288.72	29.73	102	0.9995	2	1422.45	712.231	2	0.00105	0.736	284	295	CK
GSBRNA2T00044890001	YGGNDsDDDEEKKQHR	S6 Phospho	1	81.01	89.75	36.4	12.08	0.9032	2	1971.76	658.26	3	-0.00116	-0.587	284	299	MD
GSBRNA2T00044890001	YGGNDsDDDEEKK	S6 Phospho	1	39.42	59.09	33.37	19.61	0.9974	2	1550.54	776.279	2	0.00199	1.28	284	296	CK
GSBRNA2T00044890001	SEEDEGGYRQPsYGR	S12 Phospho	1	30.97	99.31	36.42	9.03	0.8795	2	1808.7	905.359	2	0.00381	2.1	197	211	MD
GSBRNA2T00044890001	RPEQSYGsGGYGGR	S8 Phospho	0.25	0	63.64	36.43	6.33	0.7248	2	1549.63	775.824	2	0.00233	1.5	136	149	MD
GSBRNA2T00044890001	KPsYGR	S3 Phospho	0.5	0	16.41	33.8	7.76	0.5	2	786.343	394.179	2	0.000628	0.798	191	196	SD
GSBRNA2T00044890001	SEDQVESYIKPSsYGR	S13 Phospho	0.2	0	119.34	38.31	20.66	0.9688	2	1923.83	642.284	3	0.00425	2.21	212	227	CK
GSBRNA2T00044890001	RPEsGYGGATETEYGR	S4 Phospho	1	27.96	201.02	37.32	45.66	0.9999	2	1808.74	905.377	2	0.00167	0.922	120	135	MD
GSBRNA2T00044890001	SEEEEGsYRKPSYGR	S7 Phospho	0.2	0	59.62	37.09	7.22	0.6066	2	1852.76	618.595	3	0.000362	0.195	228	242	CK
GSBRNA2T00044890001	SEsETGYGEER	S3 Phospho	1	68.84	185.91	32.33	38.59	0.9983	2	1322.47	662.241	2	0.00127	0.958	175	185	CK
GSBRNA2T00044890001	sGDDEEGSYGR	S1 Phospho	1	232.01	255.14	30.35	96.31	0.9996	2	1250.41	626.212	2	0.00111	0.885	271	281	SD
GSBRNA2T00044890001	sEyERKPSyGR	S1 Phospho, Y3 Phospho, Y9 Phospho	100%, 100%, 50%	21.95, 23.20, 0.00	32.83	34.03	2.3	0.1065	2	1073.71	537.863	2	-537	-359	186	196	SD
GSBRNA2T00044890001	NRsGDDEEGsYGRK	S3 Phospho, S10 Phospho	100%, 100%	92.92, 30.97	122.47	33.72	11.52	0.7511	2	1728.61	865.314	2	-0.000322	-0.186	269	282	SD
GSBRNA2T00044890001	SEDQVESYIKPSsYGRSEEEEGSYR	S13 Phospho	0.01	0	176.92	39.83	20.88	0.9398	2	2990.26	997.76	3	0.0125	4.19	212	236	SD
GSBRNA2T00034270001	VKsPSPPPPR	S3 Phospho	1	46.21	157.61	35.89	15.56	0.9445	2	1141.57	571.794	2	1	1.17	109	118	SD
GSBRNA2T00034270001	sPsPPPPR	S1 Phospho, S3 Phospho	100%, 100%	1,000.00, 1,000.00	53.05	33.99	7.04	0.6334	2	993.374	497.695	2	0.00216	2.17	111	118	CK
GSBRNA2T00034270001	LASIARPTSQGssDPPPPPPPQPR	S12 Phospho, S13 Phospho	40%, 40%	0.00, 0.00	203.05	39.38	13.78	0.873	2	2610.21	871.079	3	1.01	2.91	10	33	MD
GSBRNA2T00034270001	QPPsPPRQQtPPPPPTQER	S4 Phospho, T10 Phospho	100%, 100%	132.78, 141.12	129.9	39.16	10.06	0.9544	2	2294.03	765.684	3	0.00517	2.25	72	90	MD
GSBRNA2T00114316001	YGGNDsDDDEEKKQQR	S6 Phospho	1	93.64	373.13	36.6	98.67	0.9999	2	1962.76	982.388	2	0.00257	1.31	305	320	MD
GSBRNA2T00114316001	SEEQEEGsYR	S8 Phospho	1	27.96	122.29	32.88	46.92	0.9999	2	1292.46	647.236	2	0.00205	1.58	263	272	SD
GSBRNA2T00114316001	KPsYGRSEDQEEGGYR	S3 Phospho	0.25	0	80.45	37.76	12.25	0.9634	2	1936.8	969.407	2	0.00439	2.26	209	224	SD
GSBRNA2T00114316001	KPSYGRSEEQEEGsYR	S14 Phospho	0.2	0	81.29	37.96	3.15	0.5553	2	1980.82	661.282	3	0.00183	0.924	257	272	MD
GSBRNA2T00114316001	SEEQEEGSYRKPsYGR	S13 Phospho	0.25	0	38.03	37.95	2.8	0.5155	2	1980.82	661.281	3	0.000902	0.455	263	278	CK
GSBRNA2T00114316001	SEVEsGGYGGR	S5 Phospho	1	38.17	108.48	33.3	26.56	0.9994	2	1176.45	589.232	2	0.00359	3.05	155	165	CK
GSBRNA2T00114316001	SEVESGGYGGRSEVEsGGYGGR	S16 Phospho	0.02	0	134.46	38.45	2.96	0.531	2	2254.92	752.647	3	0.00651	2.89	155	176	CK
GSBRNA2T00110218001	KANGGFIMSAsHNPGGPEYDWGIK	S11 Phospho	1	24.95	97	39.57	1.32	0.1576	2	2613.14	872.055	3	0.992	-4.28	176	199	CK
GSBRNA2T00110218001	ANGGFIMSAsHNPGGPEYDWGIK	S10 Phospho	0.5	0	203.86	38.87	44.5	0.9903	2	2485.04	829.355	3	0.985	-7.2	177	199	MD
GSBRNA2T00012271001	NYsRsPPPYR	S3 Phospho, S5 Phospho	67%, 67%	0.00, 0.00	70.74	37.17	9.55	0.2084	2	930.361	466.188	2	-465	96.8	166	175	SD
GSBRNA2T00012271001	GRsPPR	S3 Phospho	1	1000	46.69	33.1	6.36	0.5	2	748.338	375.176	2	0.000108	0.144	126	131	MD
GSBRNA2T00012271001	RRsYsPR	S3 Phospho, S5 Phospho	67%, 67%	0.00, 0.00	55.09	34.08	15.8	0.8809	2	1080.43	541.22	2	-0.000922	-0.853	142	148	CK
GSBRNA2T00012271001	GRNYsRsPPPYR	S5 Phospho, S7 Phospho	99%, 2%	21.95, 0.00	85.29	36.75	10.95	0.871	2	1608.66	537.228	3	0.00296	1.84	164	175	CK
GSBRNA2T00012271001	ARsPPPPR	S3 Phospho	1	1000	110.25	35.4	23.39	0.99	2	956.459	479.237	2	-0.000892	-0.932	149	156	CK
GSBRNA2T00012271001	YRKsPtYGER	S4 Phospho, T6 Phospho	99%, 100%	18.44, 23.19	89.75	35.74	8.02	0.7446	2	1415.57	708.791	2	0.00308	2.17	132	141	MD
GSBRNA2T00012271001	RPPGYAFLDFEDsRDAR	S13 Phospho	1	132.5	221.54	38.94	23.05	0.9991	2	2090.93	697.983	3	0.00524	2.51	36	52	SD
GSBRNA2T00012271001	KsPTYGER	S2 Phospho	1	86.89	172.46	35.01	39.5	0.99	2	1016.43	509.223	2	-0.000892	-0.877	134	141	MD
GSBRNA2T00012271001	KSPtYGERR	T4 Phospho	0.33	0	72.69	40.33	1.72	0.1235	2	1172.53	587.271	2	-0.00619	-5.28	134	142	SD
GSBRNA2T00012271001	SPsPRGRsPPR	S3 Phospho, S8 Phospho	51%, 98%	0.00, 14.06	36.37	36.23	0.77	0.5836	2	1352.58	451.866	3	0.00148	1.09	121	131	CK
GSBRNA2T00012271001	RRsPsPR	S3 Phospho, S5 Phospho	100%, 100%	1,000.00, 1,000.00	79.02	34.07	11.52	0.9	2	1014.42	508.216	2	0.000998	0.983	119	125	MD
GSBRNA2T00054602001	VIAHTEsFKEEGYLASELTEAEK	S7 Phospho	1	33.56	273.09	39.45	59.46	0.999	2	2660.23	887.75	3	0.00271	1.02	73	95	SD
GSBRNA2T00054602001	KEETSAVSPtEETKPAAPAAEEITK	T10 Phospho	0.33	0	234.01	39.35	38.84	0.9931	2	2693.28	898.768	3	0.0122	4.52	162	186	SD
GSBRNA2T00063183001	FDWDHPLHLQPmSPTtVK	M12 Oxidation, T16 Phospho	100%, 0%	1,000.00, 0.00	123.01	41.31	7.52	0.1276	2	1496.68	749.345	2	-747	-200	381	398	CK
GSBRNA2T00063183001	KFDWDHPLHLQPmsPTTVK	M13 Oxidation, S14 Phospho	100%, 100%	1,000.00, 30.78	195.75	39.27	20.86	0.974	2	2373.11	594.285	4	1.01	2.14	380	398	CK
GSBRNA2T00100842001	KPsFGEER	S3 Phospho	1	1000	68.66	35.19	10.41	0.7367	2	1028.44	515.229	2	0.0114	11.1	147	154	SD
GSBRNA2T00100842001	SETETGYGsGYEK	S9 Phospho	0.98	20.98	203.72	34.52	47.07	1	2	1486.55	744.282	2	-0.000132	-0.0887	134	146	SD
GSBRNA2T00150509001	KKEEVAEEsDGDLGFGLFD	S9 Phospho	1	1000	106.86	39.34	41.68	0.9999	2	2163.93	1082.97	2	0.00815	3.76	136	154	CK
GSBRNA2T00150509001	AWSQKEKSMSTVGELAcSYAVMILEDEGISItADK	T32 Phospho	0.24	0	17.43	40.66	1.58	0.3046	2	3926.82	1309.95	3	0.0168	4.28	34	68	SD
GSBRNA2T00150509001	KEEVAEEsDGDLGFGLFD	S8 Phospho	1	1000	327.46	37.68	85.4	0.9994	2	2035.83	1018.92	2	-0.00165	-0.811	137	154	MD
GSBRNA2T00150509001	EEVAEEsDGDLGFGLFD	S7 Phospho	1	1000	85.42	36.58	4.43	0.7237	2	1907.74	954.876	2	0.00263	1.38	138	154	MD
GSBRNA2T00109913001	sWVPPQPPPVVMAEAAEAIR	S1 Phospho	1	1000	147.88	38.46	29.25	0.9996	2	2224.08	1113.05	2	0.00595	2.67	438	457	MD
GSBRNA2T00109913001	SAsPPPAPPADSSMPPHPK	S3 Phospho	1	22.23	279.81	38.52	57.24	0.9971	2	1946.87	649.962	3	0.0054	2.77	321	339	CK
GSBRNA2T00109913001	SARsAsPPPAPPADSSmPPHPK	S4 Phospho, S6 Phospho, M17 Oxidation	67%, 67%, 100%	0.00, 0.00, 1,000.00	142.34	38.81	4.75	0.567	2	2358	787.006	3	1.01	1.46	318	339	CK
GSBRNA2T00109913001	QRsWVPPQPPPVVMAEAAEAIR	S3 Phospho	1	1000	275.44	38.34	63.47	0.9999	2	2509.24	837.421	3	1	0.882	436	457	SD
GSBRNA2T00115213001	sPLRsPPR	S1 Phospho, S5 Phospho	100%, 100%	1,000.00, 1,000.00	53.06	39.31	8.93	0.9306	2	1068.45	535.234	2	0.00228	2.13	202	209	CK
GSBRNA2T00115213001	RYsPPYYSPPR	S3 Phospho	0.99	23.2	186.68	37.4	29.69	0.9974	2	1461.65	488.223	3	0.00333	2.28	4	14	CK
GSBRNA2T00115213001	RYsPPYYsPPRR	S3 Phospho, S8 Phospho	100%, 33%	24.95, 0.00	100.92	37.46	22.92	0.9962	2	1697.72	566.912	3	0.0035	2.06	4	15	CK
GSBRNA2T00115213001	GADYsAsPRR	S5 Phospho, S7 Phospho	50%, 100%	0.00, 20.19	54.86	33.03	18.62	0.9981	2	1238.45	620.233	2	0.00274	2.21	185	194	SD
GSBRNA2T00115213001	SysPGHEGAAAAAGDR	Y2 Phospho, S3 Phospho	67%, 67%	0.00, 0.00	211.97	34.07	89.17	0.9966	2	1675.6	838.809	2	9.81e-05	0.0585	220	235	MD
GSBRNA2T00115213001	sPLRsPPRGEGDAK	S1 Phospho, S5 Phospho	100%, 100%	1,000.00, 1,000.00	77.5	37.47	8.92	0.7921	2	1625.7	813.856	2	0.00178	1.09	202	215	CK
GSBRNA2T00115213001	GADYsAsPR	S5 Phospho, S7 Phospho	100%, 100%	24.95, 61.87	101.07	29.74	14.59	0.9071	2	1082.35	542.181	2	0.00122	1.12	185	193	CK
GSBRNA2T00115213001	RSRsysPAPR	S4 Phospho, Y5 Phospho, S6 Phospho	67%, 67%, 67%	0.00, 0.00, 0.00	65.02	34.12	9.14	0.763	2	1415.52	708.766	2	0.00161	1.14	173	182	MD
GSBRNA2T00115213001	RGADYsAsPR	S6 Phospho, S8 Phospho	67%, 67%	0.00, 0.00	52.34	33.02	14.47	0.9383	2	1238.45	620.232	2	0.00214	1.72	184	193	SD
GSBRNA2T00115213001	RsySPGHEGAAAAAGDRDANGDNETR	S2 Phospho, Y3 Phospho	100%, 50%	48.73, 0.00	57.05	37.85	3.64	0.1655	2	2805.08	936.035	3	0.99	-4.42	219	244	SD
GSBRNA2T00115213001	GRsPPPPPR	S3 Phospho	1	1000	183.77	36.79	50.15	1	2	1039.5	520.756	2	0.00105	1.01	21	29	CK
GSBRNA2T00115213001	RsYsPGHEGAAAAAGDR	S2 Phospho, S4 Phospho	100%, 50%	27.96, 0.00	137.06	36.05	35.44	0.9989	2	1831.7	916.86	2	0.000938	0.512	219	235	CK
GSBRNA2T00115213001	msRRySPPYYsPPR	M1 Oxidation, S2 Phospho, Y5 Phospho, S11 Phospho	100%, 97%, 99%, 26%	1,000.00, 16.54, 22.52, 0.00	64.81	40.23	0.53	0.07971	2	2012.77	1007.39	2	1.03	12.9	1	14	SD
GSBRNA2T00115213001	SRsysPAPR	S3 Phospho, Y4 Phospho, S5 Phospho	100%, 100%, 99%	26.20, 23.99, 22.53	75.69	31.35	5.6	0.4086	2	1259.42	630.716	2	0.00313	2.48	174	182	SD
GSBRNA2T00115213001	QEERPRsPLRsPPR	S7 Phospho, S11 Phospho	100%, 100%	1,000.00, 1,000.00	72.44	38.56	1.87	0.5092	2	1863.85	622.292	3	0.00233	1.25	196	209	CK
GSBRNA2T00115213001	RRGADYSAsPR	S9 Phospho	0.33	0	32.83	38.48	2.28	0.4752	2	876.394	439.204	2	-438	3.84	183	193	CK
GSBRNA2T00073172001	GAVMEILRsPSDNK	S9 Phospho	1	77.86	338.07	37.74	72.76	0.9974	2	1595.74	798.878	2	0.00385	2.41	260	273	CK
GSBRNA2T00073172001	SPYHsPPSR	S5 Phospho	0.97	19.53	41.35	35.44	3.29	0.5826	2	1106.46	554.236	2	0.00193	1.74	102	110	SD
GSBRNA2T00073172001	QRPPPPRQEtPPsPPR	T10 Phospho, S13 Phospho	100%, 100%	1,000.00, 1,000.00	82.34	38.58	9.53	0.9485	2	1995.91	666.312	3	0.00448	2.24	61	76	SD
GSBRNA2T00073172001	WSYtPPPPsLK	T4 Phospho, S9 Phospho	50%, 100%	0.00, 23.99	50.03	35.85	17.73	0.9474	2	1431.59	716.802	2	0.00132	0.92	132	142	SD
GSBRNA2T00073172001	LSSIARPtsQASSDPPPPPQPR	T8 Phospho, S9 Phospho	25%, 25%	0.00, 0.00	280.23	39.55	35.56	0.9974	2	2445.12	816.046	3	0.00687	2.81	10	31	SD
GSBRNA2T00073172001	VLsPYSLPPPQLHSER	S3 Phospho	1	59.15	267.08	37.94	43.08	0.9993	2	1898.93	633.985	3	0.00354	1.86	181	196	SD
GSBRNA2T00073172001	HMsPPtPPKAAsPsPPPPPPR	S3 Phospho, T6 Phospho, S12 Phospho, S14 Phospho	100%, 100%, 100%, 100%	1,000.00, 1,000.00, 1,000.00, 1,000.00	189.69	38.16	18.78	0.9976	2	2461.98	821.666	3	0.00533	2.16	111	131	CK
GSBRNA2T00073172001	AASPsPPPPPPR	S5 Phospho	1	24.95	120.58	36.62	29.56	0.9833	2	1249.6	625.806	2	0.0122	9.75	120	131	MD
GSBRNA2T00073172001	QEtPPsPPR	T3 Phospho, S6 Phospho	100%, 100%	1,000.00, 1,000.00	102.33	33.35	10.18	0.6993	2	1167.44	584.727	2	0.00312	2.67	68	76	SD
GSBRNA2T00073172001	RPVVVRtPARQPsPPR	T7 Phospho, S13 Phospho	100%, 100%	1,000.00, 1,000.00	64.7	37.29	2.2	0.5236	2	1972	494.007	4	0.00571	2.89	36	51	MD
GSBRNA2T00080424001	YRKsPTYGGR	S4 Phospho	0.91	14.8	79.69	38.76	9.87	0.8123	2	1263.58	422.2	3	0.00218	1.73	131	140	CK
GSBRNA2T00080424001	KsPTYGGR	S2 Phospho	1	27.96	35.99	35.3	15.96	0.9394	2	944.413	473.214	2	0.000968	1.02	133	140	MD
GSBRNA2T00126360001	RsYsPGYEGAAAAAAAGDR	S2 Phospho, S4 Phospho	100%, 50%	24.95, 0.00	293.21	36.78	103.7	0.9976	2	1999.79	1000.9	2	0.00302	1.51	221	239	CK
GSBRNA2T00126360001	RsYSPGyEGAAAAAAAGDRDANGDNETR	S2 Phospho, Y7 Phospho	100%, 33%	27.96, 0.00	104.29	38.25	1.73	0.204	2	2973.16	1487.59	2	0.989	-4.61	221	248	MD
GSBRNA2T00126360001	SYsPGYEGAAAAAAAGDR	S3 Phospho	0.98	20.98	210.36	36.88	45.13	0.9949	2	1763.71	882.864	2	-0.000952	-0.539	222	239	CK
GSBRNA2T00126360001	GRsPPPPPPSR	S3 Phospho	1	114.16	98.54	36.65	25.37	0.9973	2	1223.58	408.868	3	-0.000278	-0.227	21	31	MD
GSBRNA2T00004066001	KDEPAEEsDGDLGFGLFD	S8 Phospho	1	1000	325.59	37.11	65.38	0.9999	2	2019.8	1010.91	2	0.00515	2.55	96	113	SD
GSBRNA2T00004066001	EEKKDEPAEEsDGDLGFGLFD	S11 Phospho	1	1000	107.69	38.62	5.83	0.6613	2	2405.98	1204	2	0.00155	0.643	93	113	SD
GSBRNA2T00096561001	YHGHSmsDPGSTYR	M6 Oxidation, S7 Phospho	100%, 3%	1,000.00, 0.00	143.3	34.71	12.6	0.8775	2	1689.63	564.216	3	0.00177	1.05	44	57	CK
GSBRNA2T00096561001	DcSMPEPSELFtNVYVK	T12 Phospho	0.01	0	53.11	37.72	0.53	0.246	2	2094.84	1048.43	2	-0.026	-12.4	110	126	CK
GSBRNA2T00104358001	RDVPsPYGsTSsAPVMR	S5 Phospho, S9 Phospho, S12 Phospho	41%, 41%, 97%	0.00, 0.00, 15.46	56.98	36.62	2.48	0.5517	2	2045.78	682.933	3	0.00565	2.76	238	254	CK
GSBRNA2T00104358001	AsSISsLLDSSVNR	S2 Phospho, S6 Phospho	1%, 100%	0.00, 26.20	252.75	37.07	72.55	0.998	2	1594.67	798.341	2	0.00286	1.79	144	157	MD
GSBRNA2T00104358001	EQWFLDALNLGsSAVSNGGSGK	S12 Phospho	0.25	0	146.77	39.26	7.13	0.2514	2	2317.03	1159.52	2	0.983	-8.36	158	179	MD
GSBRNA2T00104358001	EVStLsDPGSPR	T4 Phospho, S6 Phospho	2%, 99%	0.00, 21.95	81.09	38.93	2	0.4807	2	1404.54	703.279	2	1.01	1.96	226	237	SD
GSBRNA2T00104358001	VRSEVSsIVSEVPDYLFGLDTFDETAPPHELR	S7 Phospho	0.33	0	235.07	40.39	38.5	0.9754	2	2455.83	1228.92	2	-1230	178	184	215	CK
GSBRNA2T00104358001	REVStLsDPGsPR	T5 Phospho, S7 Phospho, S11 Phospho	70%, 81%, 85%	21.81, 23.77, 24.95	86.73	35.15	0.59	0.5673	2	1639.61	820.812	2	0.00517	3.15	225	237	MD
GSBRNA2T00104358001	DVPSPYGsTSSAPVMR	S8 Phospho	0.98	23.98	145.62	37.45	58.79	0.996	2	1729.74	865.876	2	-0.00169	-0.978	239	254	MD
GSBRNA2T00104358001	SStPELQPVQTKPDSPEPVSTPK	T3 Phospho	1	29.21	272.88	39.07	41.88	0.9974	2	2528.21	843.743	3	0.00318	1.26	255	277	CK
GSBRNA2T00104358001	REVSTLsDPGsPRR	S7 Phospho, S11 Phospho	33%, 100%	0.00, 55.80	96.93	37.82	5.82	0.5943	2	1715.74	858.879	2	0.0036	2.1	225	238	SD
GSBRNA2T00104358001	EVSTLSDPGsPRR	S10 Phospho	1	54.52	215.68	37.23	54.81	1	2	1479.68	740.845	2	0.00387	2.61	226	238	CK
GSBRNA2T00104358001	NTsFASLLNK	S3 Phospho	1	27.96	176.64	36.46	41.33	0.9843	2	1174.53	588.273	2	0.988	-12.6	62	71	CK
GSBRNA2T00104358001	EQWFLDALNLGSSAVSNGGsGKGFER	S20 Phospho	1	35.19	161.13	39.9	12.2	0.5523	2	2806.26	936.427	3	0.984	-6.63	158	183	CK
GSBRNA2T00044239001	LtPPGsPPALSASSTPK	T2 Phospho, S6 Phospho	100%, 100%	115.55, 72.78	165.41	38.19	60.46	1	2	1766.79	884.404	2	0.00364	2.06	209	225	MD
GSBRNA2T00044239001	GMFDDNRSsISISEPGSHTGR	S9 Phospho	0.33	0	154.56	38.84	11.34	0.6923	2	2328.99	777.337	3	0.00849	3.64	245	265	SD
GSBRNA2T00044239001	DVsKLEGFR	S3 Phospho	1	1000	93.38	36.15	26.34	0.9997	2	1129.52	565.767	2	0.00151	1.33	122	130	SD
GSBRNA2T00044239001	RHSVsFSTTR	S5 Phospho	1	33.56	75.73	36.78	7.42	0.7223	2	1256.57	419.863	3	0.00235	1.87	235	244	MD
GSBRNA2T00044239001	TTSRPIsPR	S7 Phospho	1	39.54	70.85	35.68	16.14	0.9568	2	1093.53	547.772	2	0.00163	1.49	226	234	SD
GSBRNA2T00044239001	HSVsFSTTR	S4 Phospho	0.99	24.95	142.07	35.07	55.85	1	2	1100.47	551.241	2	0.00239	2.17	236	244	SD
GSBRNA2T00044239001	SSISISEPGsHTGR	S10 Phospho	0.97	19.53	81.42	37.19	5.79	0.454	2	1494.66	748.337	2	1.01	4.2	252	265	CK
GSBRNA2T00085267001	TSQNNSYDKsPLHK	S10 Phospho	1	55.24	167.08	37.57	27.43	0.9866	2	1698.73	567.25	3	0.986	-9.78	105	118	CK
GSBRNA2T00085267001	SPLHKNsYDGTGR	S7 Phospho	0.49	0	118.87	37.04	4.3	0.2118	2	1511.64	756.829	2	0.987	-10.7	114	126	MD
GSBRNA2T00085267001	STGAANVsGSSRTPTHPNSR	S8 Phospho	0.19	0	91.5	38.84	10.47	0.3472	2	2063.9	688.975	3	0.984	-8.86	174	193	CK
GSBRNA2T00085267001	ADEsPEKVTVVPK	S4 Phospho	1	138.75	261.67	37.24	47.14	1	2	1477.71	739.861	2	0.00103	0.695	135	147	CK
GSBRNA2T00085267001	QFGGGGGGDGSGSsNEKR	S14 Phospho	0.33	0	99.96	36.34	27.41	0.9888	2	1732.68	867.348	2	0.000268	0.155	84	101	CK
GSBRNA2T00085267001	TPTHPNsRNSPSSSSK	S7 Phospho	1	30.78	82.32	37.71	2.61	0.1675	2	1763.75	588.923	3	0.983	-11.1	186	201	CK
GSBRNA2T00085267001	EVTRsREESELK	S5 Phospho	1	23.2	73.93	37.54	16.3	0.913	2	1541.71	771.862	2	0.000328	0.213	72	83	CK
GSBRNA2T00085267001	TKPEEVVDPVRKsR	S13 Phospho	1	78.18	82.05	37.04	17.45	0.988	2	1718.87	573.964	3	-0.000188	-0.109	58	71	MD
GSBRNA2T00085267001	VtNPNDPEYNSDSQSQAPSR	T2 Phospho	0	0	211.41	37.85	14.85	0.6967	2	2285.91	1143.96	2	0.99	-5.63	38	57	SD
GSBRNA2T00085267001	STGAANVSGSSRtPtHPNSRNSPSSSSK	T13 Phospho, T15 Phospho	79%, 14%	11.57, 0.00	180.92	39.81	11.69	0.8407	2	2917.24	973.42	3	0.00166	0.57	174	201	CK
GSBRNA2T00085267001	QFGGGGGGDGsGSSNEK	S11 Phospho	0.33	0	96.48	33.49	35.78	0.9827	2	1576.56	789.289	2	-0.0161	-10.2	84	100	CK
GSBRNA2T00085267001	GRAPGGRVtNPNDPEyNSDsQsQAPsR	T9 Phospho, Y16 Phospho, S20 Phospho, S22 Phospho, S26 Phospho	83%, 83%, 83%, 83%, 83%	0.00, 0.00, 0.00, 0.00, 0.00	0	34.49	1.06	0.1393	2	2171.41	1086.71	2	-1080	99.9	31	57	CK
GSBRNA2T00085267001	FGDWDENNPASADGYtHIFNK	T16 Phospho	0.33	0	219.32	38.45	19.08	0.9584	2	2477	826.673	3	-0.000268	-0.108	148	168	SD
GSBRNA2T00085267001	sREESELK	S1 Phospho	0.5	0	9.08	39.08	4.3	0.1264	2	1584.67	529.231	3	528	-136	76	83	SD
GSBRNA2T00082041001	MHHGSQMsPVsDKDFGR	S8 Phospho, S11 Phospho	50%, 99%	0.00, 17.56	91.62	36.18	39	0.9987	2	2074.78	692.602	3	0.00466	2.25	676	692	MD
GSBRNA2T00082041001	RRsPsPPVR	S3 Phospho, S5 Phospho	100%, 100%	1,000.00, 1,000.00	65.68	36.19	7.09	0.6769	2	1210.54	606.277	2	0.00134	1.1	312	320	CK
GSBRNA2T00082041001	LPsPPPR	S3 Phospho	1	1000	119.42	34.38	35.09	0.9	2	842.404	422.209	2	-0.000972	-1.15	454	460	CK
GSBRNA2T00082041001	RsPsPLAR	S2 Phospho, S4 Phospho	100%, 100%	1,000.00, 1,000.00	111.41	35.05	5.75	0.6541	2	1042.44	522.227	2	0.00256	2.45	343	350	SD
GSBRNA2T00082041001	QRsPLPFR	S3 Phospho	1	1000	74.13	36.21	18.4	0.99	2	1079.53	540.772	2	0.00209	1.93	372	379	CK
GSBRNA2T00082041001	LPsPPAGQR	S3 Phospho	1	1000	131.22	35.63	38.95	0.9999	2	1001.47	501.742	2	-0.000792	-0.79	445	453	SD
GSBRNA2T00082041001	DRRsPGHPSEmR	S4 Phospho, M11 Oxidation	100%, 100%	94.61, 1,000.00	84.88	36.72	12.68	0.9358	2	1519.63	380.915	4	-0.00316	-2.08	617	628	CK
GSBRNA2T00082041001	KNGLPsPPVR	S6 Phospho	1	1000	95.28	39.77	4.4	0.1661	2	1144.57	573.29	2	0.986	-14.9	493	502	MD
GSBRNA2T00082041001	QRPSQVEKEDNsDLDAK	S12 Phospho	1	27.33	90.48	38.63	14.64	0.7555	2	2037.89	1019.95	2	-0.0117	-5.71	701	717	CK
GSBRNA2T00082041001	RRsPSPLyR	S3 Phospho, Y8 Phospho	100%, 0%	66.86, 0.00	134.87	36.68	16.76	0.9376	2	1290.57	646.29	2	0.00156	1.21	391	399	CK
GSBRNA2T00082041001	LPsPPARPR	S3 Phospho	1	1000	114.49	35.29	15.11	0.9668	2	1069.54	357.522	3	7.21e-05	0.0673	436	444	MD
GSBRNA2T00082041001	sPLPFR	S1 Phospho	1	1000	117.15	33.86	21.88	0.5	2	795.368	398.691	2	0.000228	0.286	374	379	CK
GSBRNA2T00082041001	NGLPsPPVR	S5 Phospho	1	1000	77.62	36.05	13.93	0.8966	2	1016.47	509.243	2	0.986	-16.2	494	502	CK
GSBRNA2T00082041001	ERsDsPGRsPSLVGSR	S3 Phospho, S5 Phospho, S9 Phospho	100%, 100%, 100%	29.23, 31.79, 27.96	55.07	38.55	3.7	0.1435	2	1284.5	643.255	2	-641	388	413	428	CK
GSBRNA2T00082041001	sPsPPVR	S1 Phospho, S3 Phospho	100%, 100%	1,000.00, 1,000.00	46.52	35.63	1.86	0.552	2	898.336	450.176	2	0.00134	1.49	314	320	SD
GSBRNA2T00082041001	NGLPsPPVRR	S5 Phospho	1	1000	52.34	36.16	9.48	0.3245	2	1172.57	587.294	2	0.988	-12.7	494	503	SD
GSBRNA2T00082041001	GsLsPAGRPVAKsPSHDK	S2 Phospho, S4 Phospho, S13 Phospho	100%, 100%, 99%	90.83, 72.66, 21.95	98.92	38.15	4.4	0.5664	2	2029.85	677.622	3	0.00235	1.16	514	531	CK
GSBRNA2T00082041001	RsPsPPAR	S2 Phospho, S4 Phospho	100%, 100%	1,000.00, 1,000.00	75.13	33.55	4.45	0.5512	2	1026.41	514.21	2	0.000778	0.757	363	370	SD
GSBRNA2T00082041001	sPGHPSEmR	S1 Phospho, M8 Oxidation	100%, 100%	23.99, 1,000.00	30.62	33.16	2.66	0.2772	2	1092.41	547.21	2	-0.000887	-0.811	620	628	SD
GSBRNA2T00082041001	RsPsPPVR	S2 Phospho, S4 Phospho	100%, 100%	1,000.00, 1,000.00	78.98	34.13	9.23	0.5539	2	1054.44	528.225	2	-0.000842	-0.798	313	320	MD
GSBRNA2T00082041001	GsLsPAGRPVAK	S2 Phospho, S4 Phospho	100%, 100%	1,000.00, 1,000.00	89.48	36.78	34.44	0.9997	2	1298.58	650.297	2	0.00158	1.21	514	525	CK
GSBRNA2T00082041001	sPsPPVRR	S1 Phospho, S3 Phospho	100%, 100%	1,000.00, 1,000.00	31.7	34.18	0.89	0.5961	2	1054.44	528.226	2	0.000598	0.567	314	321	MD
GSBRNA2T00082041001	sPsPLYR	S1 Phospho, S3 Phospho	100%, 100%	60.09, 60.34	51.11	33.61	8.02	0.8846	2	978.363	490.189	2	0.00178	1.82	393	399	CK
GSBRNA2T00082041001	RsPsPLYR	S2 Phospho, S4 Phospho	100%, 100%	45.42, 42.24	67.22	35.26	4.1	0.715	2	1134.46	568.24	2	0.00246	2.16	392	399	SD
GSBRNA2T00082041001	ERGsLsPAGRPVAKsPSHDK	S4 Phospho, S6 Phospho, S15 Phospho	100%, 100%, 100%	42.26, 45.15, 24.95	67.27	39.1	1.28	0.4932	2	2314.99	772.671	3	0.00463	2	512	531	CK
GSBRNA2T00082041001	AGsPsPmR	S3 Phospho, S5 Phospho, M7 Oxidation	100%, 100%, 100%	1,000.00, 1,000.00, 1,000.00	35.6	27.39	4.96	0.713	2	977.309	489.662	2	0.000563	0.576	462	469	MD
GSBRNA2T00012567001	GLAYDtSDDQQDITR	T6 Phospho	0.23	22.67	168.3	36.86	20.25	0.8999	2	1776.71	889.364	2	-0.00805	-4.53	67	81	MD
GSBRNA2T00012567001	MGGTTQYTVNNQMVNATLmNIADNPTNVQLPGMYNK	M19 Oxidation	0.5	0	238.22	39.89	50.99	0.9959	2	3959.84	1320.95	3	1	-0.0357	231	266	CK
GSBRNA2T00012567001	GmVDSVFQAPMGTGTHNAVLSSYEYISQGLK	M2 Oxidation	1	78.03	145.45	39.53	7.65	0.5887	2	3302.56	1101.86	3	0.000987	0.299	84	114	MD
GSBRNA2T00012567001	QYNLDNMSDGLYIAPAFSDK	M8 Oxidation	0.5	0	135.94	39.98	14.38	0.9007	2	2366.05	1184.03	2	1.01	2.59	115	134	CK
GSBRNA2T00155196001	GmVDSVFQAPMGTGTHNAVLSSYEYLSQGLK	M2 Oxidation	1	199.29	420.75	39.44	78.17	0.9976	2	3302.57	1101.86	3	0.00609	1.84	90	120	CK
GSBRNA2T00155196001	LVNsREGPPVFEQPEMTLEK	S4 Phospho	1	267.56	193.2	38.76	12.55	0.934	2	2380.13	794.384	3	1.01	4.16	373	392	CK
GSBRNA2T00068960001	TTIWYPSSQQssAANsPPR	S11 Phospho, S12 Phospho, S16 Phospho	40%, 40%, 100%	0.00, 0.00, 48.16	100.99	36.96	3.31	0.5804	2	2316.89	773.304	3	0.00447	1.93	236	254	CK
GSBRNA2T00068960001	FSMtPYIsPRLtPSAtPK	T4 Phospho, S8 Phospho, T12 Phospho, T16 Phospho	25%, 100%, 100%, 100%	0.00, 24.95, 24.95, 24.95	120.26	37.48	15.66	0.9356	2	2312.9	1157.46	2	0.00306	1.32	190	207	SD
GSBRNA2T00068960001	IIsTSVsPR	S3 Phospho, S7 Phospho	100%, 100%	53.98, 41.11	134.14	35.49	33.72	0.9981	2	1118.48	560.247	2	0.0025	2.23	208	216	MD
GSBRNA2T00068960001	GYsAAGsPK	S3 Phospho, S7 Phospho	100%, 100%	55.92, 100.79	89	30.42	16.29	0.9751	2	996.337	499.176	2	0.0018	1.8	217	225	SD
GSBRNA2T00068960001	GYsAAGsPKR	S3 Phospho, S7 Phospho	100%, 100%	27.96, 126.52	116.84	33.88	22.76	0.9757	2	1152.44	577.227	2	0.00304	2.63	217	226	SD
GSBRNA2T00068960001	FSMtPYIsPR	T4 Phospho, S8 Phospho	99%, 100%	24.95, 40.20	78.47	34.93	39.31	0.9997	2	1357.52	679.768	2	0.00274	2.02	190	199	MD
GSBRNA2T00050604001	FDsINsSRDFGGPSLSR	S3 Phospho, S6 Phospho	100%, 100%	69.63, 27.96	141.51	37.31	31.34	0.9945	2	2000.81	667.942	3	0.00215	1.08	935	951	MD
GSBRNA2T00050604001	FDsINsSKDFGGAAFSR	S3 Phospho, S6 Phospho	100%, 100%	86.37, 27.96	243.08	36.76	92.16	0.9995	2	1964.77	983.392	2	-0.000562	-0.286	918	934	CK
GSBRNA2T00050604001	HHESEYGTTHsDDESGR	S11 Phospho	0.2	0	149.69	35.8	26.69	0.9318	2	2022.75	1012.38	2	0.016	7.93	760	776	SD
GSBRNA2T00050604001	FGNsPPR	S4 Phospho	1	1000	141.91	31.2	41.59	0.9	2	853.35	427.682	2	0.00137	1.6	871	877	MD
GSBRNA2T00050604001	FDSmNStKDHGySFDDADPFGSTGPFK	M4 Oxidation, T7 Phospho, Y12 Phospho	100%, 40%, 40%	1,000.00, 0.00, 0.00	125.98	37.49	13.68	0.9039	2	3145.18	1049.4	3	0.00793	2.52	952	978	CK
GSBRNA2T00050604001	FDsMNSTK	S3 Phospho	0.96	17.2	65.78	32.77	3.21	0.5549	2	1008.36	505.189	2	0.00183	1.81	952	959	MD
GSBRNA2T00050604001	FGNsPPRFsDASTR	S4 Phospho, S9 Phospho	100%, 100%	71.59, 67.98	71.69	36.02	2.87	0.6083	2	1697.66	849.839	2	0.00378	2.22	871	884	MD
GSBRNA2T00050604001	KSPFAFDDsVPStPLSR	S9 Phospho, T13 Phospho	100%, 25%	26.80, 0.00	99.63	40.46	7.59	0.4859	2	2010.86	671.294	3	1.01	1.17	854	870	SD
GSBRNA2T00050604001	DHGYsFDDADPFGSTGPFK	S5 Phospho	1	27.96	240.62	36.64	61.5	1	2	2138.82	1070.42	2	-0.00555	-2.59	960	978	MD
GSBRNA2T00050604001	DFGGPsLSR	S6 Phospho	1	43.29	69.12	34.24	16.54	0.9793	2	1014.42	508.217	2	0.00223	2.19	943	951	SD
GSBRNA2T00050604001	SPFAFDDsVPStPLSR	S8 Phospho, T12 Phospho	100%, 50%	24.95, 0.00	155.97	37.34	13.19	0.7259	2	1881.76	941.885	2	-0.00276	-1.47	855	870	CK
GSBRNA2T00050604001	FDsINSSK	S3 Phospho	1	61.87	112.51	34.76	28.66	0.99	2	976.391	489.203	2	0.000288	0.295	918	925	MD
GSBRNA2T00050604001	FDsINSSR	S3 Phospho	1	71.81	110.26	33.73	25.41	0.99	2	1004.4	503.206	2	0.00151	1.5	935	942	SD
GSBRNA2T00050604001	FDsFNTTSEAGAGFSSSQPER	S3 Phospho	1	65.61	345.4	37.91	154.1	0.9962	2	2300.92	1151.47	2	-0.00385	-1.67	894	914	SD
GSBRNA2T00154943001	SSQNNSYDKsPLHK	S10 Phospho	1	65.61	190.46	37.27	21.58	0.9253	2	1684.71	843.362	2	0.985	-10.6	103	116	CK
GSBRNA2T00154943001	STGANNVSGsSRTPTHPNSR	S10 Phospho	0.95	18.95	201.39	38.71	28.18	0.9664	2	2106.91	703.311	3	0.988	-7.19	172	191	MD
GSBRNA2T00154943001	TRPEEVDPVRKsR	S12 Phospho	1	61.08	68.98	37.69	10.39	0.7149	2	1647.81	824.91	2	-0.00413	-2.51	58	70	MD
GSBRNA2T00154943001	QFGGGGGDGSGsSNEKR	S12 Phospho	0.33	0	77.54	35.79	37.6	0.9866	2	1676.65	839.332	2	0.99	-7.71	83	99	CK
GSBRNA2T00087867001	RRsVsPPPPR	S3 Phospho, S5 Phospho	100%, 100%	1,000.00, 1,000.00	117.84	36.62	11.97	0.7911	2	1307.59	654.802	2	-0.000262	-0.2	143	152	SD
GSBRNA2T00087867001	YsRsPPPYR	S2 Phospho, S4 Phospho	50%, 50%	0.00, 0.00	34.8	34.62	2.52	0.599	2	1281.5	641.756	2	0.00218	1.7	154	162	CK
GSBRNA2T00087867001	RRsPVYGYGR	S3 Phospho	1	26.2	66.98	36.89	11.88	0.9184	2	1289.6	645.808	2	-0.00109	-0.846	120	129	MD
GSBRNA2T00087867001	RsVsPPPPR	S2 Phospho, S4 Phospho	100%, 100%	1,000.00, 1,000.00	71.25	35.13	8.09	0.8714	2	1151.49	576.752	2	0.000838	0.727	144	152	MD
GSBRNA2T00087867001	RsIsPR	S2 Phospho, S4 Phospho	100%, 100%	1,000.00, 1,000.00	60.4	33.32	8.43	0.5	2	874.349	438.182	2	0.00238	2.72	130	135	CK
GSBRNA2T00087867001	RYsRsPPPYR	S3 Phospho, S5 Phospho	100%, 99%	26.20, 21.44	100.01	36.43	10.03	0.729	2	1437.6	719.805	2	0.000618	0.43	153	162	CK
GSBRNA2T00087867001	sVsPPPPR	S1 Phospho, S3 Phospho	100%, 100%	1,000.00, 1,000.00	104.72	32.55	19.38	0.99	2	995.389	498.702	2	0.000978	0.982	145	152	SD
GSBRNA2T00087867001	sPVYGYGR	S1 Phospho	1	124.16	147.92	35.11	25.32	0.99	2	977.403	489.709	2	0.00239	2.44	122	129	SD
GSBRNA2T00104789001	AIALTVDtPR	T8 Phospho	1	44.18	177.21	36.29	22.67	0.9959	2	1135.57	568.79	2	0.00137	1.2	151	160	SD
GSBRNA2T00104789001	AASAAGTImTLSSWATSSVEEVASTGPGIR	M9 Oxidation	1	1000	335.76	38.39	116.5	0.9978	2	2923.44	731.867	4	0.0148	5.06	95	124	CK
GSBRNA2T00104789001	TLsWKDVQWLQTITK	S3 Phospho	0.99	20.98	163.95	37.81	21.93	0.8955	2	1925.96	963.985	2	-0.0104	-5.39	210	224	SD
GSBRNA2T00104789001	VLQmLR	M4 Oxidation	1	1000	0.5	36	2.52	0.1743	2	774.439	388.227	2	-0.0032	-4.12	326	331	SD
GSBRNA2T00112330001	TATEVPsPDYAGGK	S7 Phospho	1	40.66	122.1	36.73	13.33	0.9465	2	1471.63	736.821	2	0.00369	2.5	786	799	CK
GSBRNA2T00112330001	HHESEYGtTHSDDESGRsPR	T8 Phospho, S18 Phospho	96%, 17%	17.98, 0.00	58.86	35.64	0.72	0.4542	2	2442.89	815.303	3	0.000412	0.169	760	779	SD
GSBRNA2T00067279001	TLsWKDVQWLQTITSMPILVK	S3 Phospho	0.96	16.54	108.51	35.89	0.7	0.6008	2	2566.33	856.452	3	0.00653	2.54	210	230	CK
GSBRNA2T00059295001	KQsKtSFSVPsPK	S3 Phospho, T5 Phospho, S11 Phospho	100%, 33%, 100%	23.20, 0.00, 50.19	141.53	36.31	13.38	0.8319	2	1659.67	830.843	2	-0.000452	-0.272	307	319	MD
GSBRNA2T00059295001	MTSQSQtWtPASGVEAASDLQR	T7 Phospho, T9 Phospho	26%, 95%	0.00, 15.01	174.92	38.68	35.79	0.9956	2	2510.02	837.68	3	-0.00191	-0.76	320	341	SD
GSBRNA2T00059295001	TSFsVPSPK	S4 Phospho	0	0	134.95	35.79	29.47	0.9821	2	1028.46	515.238	2	0.00421	4.09	311	319	MD
GSBRNA2T00059295001	LTELDsIAK	S6 Phospho	1	77.52	85.57	36.48	12.48	0.8871	2	1068.51	535.264	2	0.00197	1.84	398	406	CK
GSBRNA2T00059295001	RTNsLALPR	S4 Phospho	0.5	0	149.75	36.13	32.42	0.9925	2	1106.56	554.288	2	0.00261	2.35	37	45	CK
GSBRNA2T00059295001	SGEsVDEESENYLSDLGK	S4 Phospho	0.33	0	137.81	37	16.14	0.7696	2	2037.8	1019.91	2	0.989	-6.86	468	485	MD
GSBRNA2T00059295001	LSLsPWR	S4 Phospho	1	54.16	122.77	34.85	31.47	0.9	2	937.443	469.729	2	0.000788	0.84	68	74	SD
GSBRNA2T00059295001	NFSGsFGR	S5 Phospho	1	40.2	110.25	33.82	29.83	0.99	2	950.367	476.191	2	0.00273	2.87	299	306	CK
GSBRNA2T00059295001	mAGsGKELDsKIcsLMASDELMGK	M1 Oxidation, S4 Phospho, S10 Phospho, S14 Phospho	1%, 100%, 100%, 100%	0.00, 1,000.00, 1,000.00, 1,000.00	27.41	38.29	0.21	0.236	2	2858.11	953.711	3	1.02	6.05	543	566	CK
GSBRNA2T00059295001	RLsLSPWR	S3 Phospho	1	50.64	134.51	36.12	36.76	0.99	2	1093.55	547.78	2	0.00173	1.58	67	74	CK
GSBRNA2T00059295001	NFSGsFGRK	S5 Phospho	0.98	17.98	80.98	35.11	12	0.8487	2	1078.46	540.239	2	0.00327	3.03	299	307	CK
GSBRNA2T00059295001	ALEsmmKDDRNGEEGER	S4 Phospho, M5 Oxidation, M6 Oxidation	100%, 100%, 100%	1,000.00, 1,000.00, 1,000.00	38.58	36.63	0.45	0.2638	2	2077.8	1039.91	2	-0.00678	-3.26	410	426	MD
GSBRNA2T00059295001	ALEsMMKDDR	S4 Phospho	1	1000	92.79	34.36	28.74	0.9997	2	1274.51	638.26	2	0.00249	1.95	410	419	SD
GSBRNA2T00134037001	DDSNGAEGEEsPRLDEEEQTVTK	S11 Phospho	1	64.58	130.77	38.26	9.44	0.7928	2	2615.04	872.688	3	0.987	-6.16	417	439	SD
GSBRNA2T00134037001	HFsGSFGR	S3 Phospho	1	24.95	113.06	32.68	18.42	0.9762	2	973.382	487.698	2	0.00121	1.24	301	308	SD
GSBRNA2T00134037001	ISIKtPEESSLVGSK	T5 Phospho	1	36.24	112.54	38.09	9.48	0.7923	2	1653.83	827.921	2	0.00433	2.62	91	105	SD
GSBRNA2T00134037001	SGEsAGEESDNYLSDLGK	S4 Phospho	1	39.92	288.91	37.1	97.11	0.9968	2	1936.76	969.386	2	0.000488	0.252	467	484	SD
GSBRNA2T00015811001	ATGGFILTAsHNPGGPTEDFGIK	S10 Phospho	0.33	0	157.7	39.22	28.54	0.9743	2	2367.1	790.039	3	1	-1.06	114	136	MD
GSBRNA2T00032015001	SYtNLLDLASGNFPVMGR	T3 Phospho	0.33	0	240.86	38.81	55.58	0.9981	2	2033.93	1017.97	2	0.00415	2.04	5	22	SD
GSBRNA2T00035846001	KSAsFHTLDELETK	S4 Phospho	0.25	0	189.48	38.05	56.17	1	2	1684.77	843.394	2	0.00333	1.97	105	118	SD
GSBRNA2T00035846001	KTESMsELRPEFNR	S6 Phospho	0.33	0	120.17	38.28	14.06	0.9099	2	1802.81	601.943	3	0.00349	1.94	136	149	MD
GSBRNA2T00035846001	SAsFHTLDELETK	S3 Phospho	0.99	19.68	85.21	41.31	7.77	0.273	2	1556.68	779.349	2	0.00637	4.09	106	118	SD
GSBRNA2T00035846001	TEsMSELRPEFNR	S3 Phospho	1	42.72	122.69	37.47	34.86	0.9958	2	1674.72	559.246	3	0.00914	5.46	137	149	CK
GSBRNA2T00035846001	SLETHLKPADVKPTEVVSVEPPAtPPR	T24 Phospho	1	118.54	193.56	36.23	17.01	0.9936	2	2973.53	744.389	4	0.00614	2.06	74	100	MD
GSBRNA2T00035846001	sVKENIFVLR	S1 Phospho	1	1000	82.99	35.39	8.8	0.9092	2	1283.67	642.841	2	0.00435	3.38	161	170	CK
GSBRNA2T00035846001	ANVVSDVYKPPPSSFAVFNINsIEEPWLK	S22 Phospho	0.99	24.64	138.3	38.32	10.7	0.9217	2	3326.63	1109.88	3	0.00337	1.01	11	39	CK
GSBRNA2T00043197001	TGTEIPsPDSHGK	S7 Phospho	1	70.88	201.53	40.6	29.9	0.999	2	1404.59	703.304	2	0.00135	0.959	797	809	SD
GSBRNA2T00043197001	FGNsPPRFsDASAR	S4 Phospho, S9 Phospho	100%, 100%	69.63, 63.60	67.25	35.83	4.49	0.6676	2	1667.65	834.834	2	0.00374	2.24	889	902	SD
GSBRNA2T00043197001	STYAFDDsVPSTPLSR	S8 Phospho	1	23.2	171.78	38.11	23.67	0.995	2	1821.78	911.899	2	0.00197	1.08	873	888	CK
GSBRNA2T00043197001	HHESEDDSGRSPRDsPVsR	S15 Phospho, S18 Phospho	95%, 3%	15.71, 0.00	73.31	36.81	2.03	0.5782	2	2308.89	578.229	4	0.00147	0.635	778	796	SD
GSBRNA2T00043197001	KSTYAFDDsVPStPLSR	S9 Phospho, T13 Phospho	100%, 49%	24.95, 0.00	158.32	38.14	16.26	0.9242	2	2029.84	1015.93	2	0.00122	0.6	872	888	CK
GSBRNA2T00044384001	NDsPsPEPGPR	S3 Phospho, S5 Phospho	100%, 100%	1,000.00, 1,000.00	97.39	32.32	22.38	0.9991	2	1311.46	656.735	2	0.00172	1.31	176	186	SD
GSBRNA2T00044384001	RYHsPsPEPGR	S4 Phospho, S6 Phospho	100%, 100%	46.21, 63.52	100.75	35.16	6.19	0.6777	2	1441.56	721.785	2	0.00116	0.803	310	320	SD
GSBRNA2T00044384001	GSLPETDMsPPR	S9 Phospho	1	44.18	132.92	36.08	36.79	0.9997	2	1365.57	683.79	2	0.00255	1.86	187	198	SD
GSBRNA2T00044384001	ARNDsPsPEPEDTAPK	S5 Phospho, S7 Phospho	100%, 100%	176.23, 156.18	317.44	36.06	42.47	1	2	1869.72	935.867	2	0.0013	0.694	232	247	CK
GSBRNA2T00044384001	TRNDsPsPEPGPR	S5 Phospho, S7 Phospho	100%, 100%	98.40, 123.58	208.72	35.52	37.22	0.9999	2	1568.6	785.309	2	0.00196	1.25	174	186	CK
GSBRNA2T00044384001	RSDSLELDGDLsPPR	S12 Phospho	1	20.99	58.96	38.16	1.2	0.5786	2	1735.78	868.897	2	0.00207	1.19	272	286	MD
GSBRNA2T00044384001	DSDLsPQR	S5 Phospho	1	138.26	147.99	32.58	31.85	0.99	2	996.392	499.203	2	0.000848	0.85	346	353	SD
GSBRNA2T00044384001	SDDIsPPRR	S5 Phospho	1	61.15	74.18	35.48	13.77	0.9606	2	1121.49	561.751	2	0.00157	1.4	163	171	SD
GSBRNA2T00044384001	SDDIsPPR	S5 Phospho	1	59.15	95.73	32.93	17.85	0.9847	2	966.397	484.206	2	1.01	8.64	163	170	SD
GSBRNA2T00044384001	SLGsNSDLSPPRR	S4 Phospho	0.54	19.23	97.21	37.1	7.63	0.6459	2	1464.68	733.346	2	0.00477	3.25	325	337	MD
GSBRNA2T00044384001	YHsPsPEPGR	S3 Phospho, S5 Phospho	100%, 100%	46.21, 89.54	136.56	32.18	9.93	0.6471	2	1285.45	643.734	2	0.00106	0.822	311	320	SD
GSBRNA2T00044384001	SNDLsPPR	S5 Phospho	1	138.72	167.56	34.32	27.53	0.99	2	964.404	483.209	2	0.00225	2.33	300	307	MD
GSBRNA2T00044384001	HyTPsPEPNR	Y2 Phospho, S5 Phospho	1%, 100%	0.00, 30.78	88.43	35.39	10.61	0.8034	2	1356.49	453.172	3	0.00311	2.29	203	212	SD
GSBRNA2T00044384001	YHsPsPEPGRKPSK	S3 Phospho, S5 Phospho	100%, 100%	23.20, 37.67	100.89	41.55	1.25	0.07825	2	1726.73	864.371	2	1	-1.84	311	324	SD
GSBRNA2T00044384001	SSNFGSsPPR	S7 Phospho	0.25	0	113.54	33.9	10	0.5472	2	1114.44	558.229	2	-0.000832	-0.746	359	368	SD
GSBRNA2T00044384001	NDsPsPEPEDTAPK	S3 Phospho, S5 Phospho	100%, 100%	148.41, 106.01	189.57	33.35	31.91	0.9988	2	1642.58	822.296	2	-0.0023	-1.4	234	247	CK
GSBRNA2T00044384001	SLGEDLsPPPNR	S7 Phospho	1	193.77	250.45	37.04	51.28	1	2	1360.6	681.307	2	-0.00221	-1.62	248	259	SD
GSBRNA2T00044384001	KTVSRSSNFGSsPPR	S12 Phospho	0.17	0	66.83	38.34	0.22	0.4138	2	1685.8	843.905	2	0.00727	4.31	354	368	SD
GSBRNA2T00044384001	RYHsPsPEPGRKPSK	S4 Phospho, S6 Phospho	96%, 100%	13.73, 40.49	55.59	38.23	8.17	0.8196	2	1881.83	471.465	4	0.000846	0.449	310	324	SD
GSBRNA2T00044384001	TRNDSPSPEPGPRGsLPETDMsPPR	S15 Phospho, S22 Phospho	33%, 33%	0.00, 0.00	56.73	41.46	0.01	0.05517	2	1890.78	946.398	2	-945	87.9	174	198	MD
GSBRNA2T00044384001	REsPPPQTSK	S3 Phospho	1	37.49	58.81	36.74	8.55	0.8755	2	1205.54	603.779	2	-0.000472	-0.391	372	381	MD
GSBRNA2T00044384001	SLGSNSDLsPPR	S9 Phospho	0.98	19.23	121.46	40.58	9.14	0.6787	2	1308.57	655.294	2	0.00215	1.64	325	336	CK
GSBRNA2T00111914001	GGsFLAGNLsFNR	S3 Phospho, S10 Phospho	100%, 100%	1,000.00, 1,000.00	132.3	35.81	30.78	0.9984	2	1499.59	750.803	2	0.99	-8.67	379	391	SD
GSBRNA2T00111914001	NVGSsNNISVQSSPSHGYAPTIAK	S5 Phospho	0.5	0	196.01	39.54	12.98	0.5745	2	2495.14	832.721	3	0.993	-3.79	189	212	MD
GSBRNA2T00111914001	VAsSGsNGGSVR	S3 Phospho, S6 Phospho	100%, 33%	23.20, 0.00	78.15	31.87	2.08	0.1849	2	1237.44	619.727	2	0.985	-14.3	4	15	MD
GSBRNA2T00111914001	NVGSSNNISVQSSPSHGYAPTIAKGHKESVYALAMNDAGtmLVsGGtEK	T40 Phospho, M41 Oxidation, S44 Phospho, T47 Phospho	23%, 50%, 23%, 23%	0.00, 0.00, 0.00, 0.00	0	41.03	0.02	0.1003	2	5217.32	1740.11	3	0.0337	6.46	189	237	MD
GSBRNA2T00111914001	ESVLmctKEHPIQQLALQDDsIWVATIDSSVER	M5 Oxidation, T7 Phospho, S21 Phospho	100%, 65%, 65%	1,000.00, 0.00, 0.00	43.96	40.96	0.94	0.08034	2	2649.87	1325.94	2	-1320	-120	332	364	MD
GSBRNA2T00111914001	ARVsLEGLNPPPAYK	S4 Phospho	1	178.42	178.05	37.16	22.21	0.9964	2	1690.85	564.624	3	0.00714	4.22	392	406	MD
GSBRNA2T00082283001	NVsPPmsPVLGSR	S3 Phospho, M6 Oxidation, S7 Phospho	100%, 100%, 100%	133.79, 1,000.00, 84.78	98.92	36.2	0.13	0.3813	2	1515.62	758.816	2	-0.00118	-0.776	47	59	SD
GSBRNA2T00082283001	SGEmTTPSAESSLSVsPPSAR	M4 Oxidation, S16 Phospho	100%, 100%	1,000.00, 24.95	182.34	38.53	15.45	0.933	2	2172.93	1087.47	2	0.00243	1.12	19	39	SD
GSBRNA2T00082283001	MPISMNRNVSPPMsPVLGSR	S14 Phospho	1	50.51	83.36	39.01	6.83	0.8469	2	2249.06	750.693	3	0.00555	2.47	40	59	CK
GSBRNA2T00082283001	IAGIHWHYGtRSHAPELTAGYyNTR	T10 Phospho, Y22 Phospho	39%, 39%	0.00, 0.00	78.79	40.04	1.22	0.2561	2	3030.33	1011.12	3	-0.00276	-0.91	382	406	MD
GSBRNA2T00016217001	VSFNDAPTAIFWtDyVATR	T13 Phospho, Y15 Phospho	100%, 100%	57.86, 70.88	189.6	38.7	48.33	1	2	2332.97	1167.49	2	-0.00868	-3.72	242	260	SD
GSBRNA2T00016217001	AAAAVAStLESEEADNGGGYSAR	T8 Phospho	0	0	151.37	38.57	10.14	0.3482	2	2276.95	1139.48	2	0.991	-4.95	508	530	SD
GSBRNA2T00154096001	NHGmHFR	M4 Oxidation	1	1000	55.95	34.22	5.01	0.1986	2	914.384	458.199	2	0.986	-18.3	275	281	SD
GSBRNA2T00154096001	DDENVNSQPFmR	M11 Oxidation	1	1000	268.04	36.62	46.51	0.9998	2	1466.61	734.311	2	-0.00154	-1.05	171	182	MD
GSBRNA2T00154096001	tFQGPPHGIQVER	T1 Phospho	1	1000	100.49	37.68	24.23	0.9973	2	1544.72	773.367	2	0.00497	3.21	116	128	SD
GSBRNA2T00154096001	DDYVEKDRsR	S9 Phospho	1	154.44	113.54	35.95	20.78	0.9983	2	1361.56	681.789	2	0.00197	1.44	320	329	MD
GSBRNA2T00154096001	AmHAVIDR	M2 Oxidation	1	1000	205.45	34.85	50.2	0.99	2	927.459	310.16	3	-0.000223	-0.24	265	272	SD
GSBRNA2T00154096001	sQAETGEIK	S1 Phospho	1	43.95	47.39	39.36	0.41	0.4529	2	1042.44	522.228	2	1	0.651	197	205	MD
GSBRNA2T00047954001	RQPPSQVEKEDNsDLDAK	S13 Phospho	1	279.28	386.55	39.02	69.94	1	2	2134.96	712.659	3	0.00197	0.923	678	695	CK
GSBRNA2T00047954001	LGGPQSANHPKsPsPSsLsPPGRK	S12 Phospho, S14 Phospho, S17 Phospho, S19 Phospho	100%, 100%, 50%, 99%	67.83, 37.77, 0.00, 17.20	144.37	39.08	1.82	0.5396	2	2702.11	901.711	3	0.00479	1.77	448	471	CK
GSBRNA2T00047954001	sLGHPSEVR	S1 Phospho	1	78.95	95.9	35.73	31.95	0.9997	2	1060.47	531.243	2	0.00161	1.51	598	606	SD
GSBRNA2T00047954001	QPPsQVEKEDNSDLDAK	S4 Phospho	0.5	0	90.72	38.61	3.16	0.474	2	1979.86	990.938	2	1.01	3.18	679	695	CK
GSBRNA2T00128490001	SSsFKEESDFFSDLKDSEK	S3 Phospho	0.99	21.44	258.2	38.59	24.54	0.9745	2	2290.95	764.658	3	-0.000608	-0.265	49	67	MD
GSBRNA2T00128490001	SSsFKEESDFFSDLK	S3 Phospho	0.33	0	121.8	41.31	22.41	0.8676	2	1832.75	917.382	2	0.993	-5.12	49	63	MD
GSBRNA2T00128490001	AETIEDVVQKEsPKEEEVK	S12 Phospho	1	160.69	153.04	38.91	10.09	0.9533	2	2266.06	756.362	3	0.00235	1.04	136	154	MD
GSBRNA2T00132914001	RRsPsPVYR	S3 Phospho, S5 Phospho	100%, 100%	98.20, 53.24	114.72	36.71	19.81	0.9978	2	1276.55	426.524	3	0.00165	1.29	646	654	CK
GSBRNA2T00132914001	RPSPDyGRPRsPEYDR	Y6 Phospho, S11 Phospho	50%, 50%	0.00, 0.00	142.84	38.15	10	0.7344	2	2106.87	1054.44	2	0.00392	1.86	656	671	SD
GSBRNA2T00132914001	RRPsPDyGRPRSPEYDR	S4 Phospho, Y7 Phospho	100%, 47%	44.20, 0.00	102.86	39.07	5.6	0.6843	2	2262.97	755.331	3	0.00281	1.24	655	671	MD
GSBRNA2T00132914001	RRPsPDYGRPR	S4 Phospho	1	84.93	156.72	36.94	6.31	0.7699	2	1435.68	479.569	3	0.000382	0.266	655	665	MD
GSBRNA2T00132914001	sPDYGRRsPEYGR	S1 Phospho, S8 Phospho	66%, 66%	0.00, 0.00	56.33	35.73	8.07	0.7071	2	1698.66	850.336	2	0.0012	0.705	683	695	MD
GSBRNA2T00132914001	sRsPVYR	S1 Phospho, S3 Phospho	100%, 100%	41.91, 46.67	55.09	33.18	6.81	0.5642	2	1023.4	512.705	2	0.00156	1.52	706	712	SD
GSBRNA2T00132914001	ARsPGYDR	S3 Phospho	1	56.2	57.73	34.09	9.07	0.567	2	1000.41	501.213	2	-0.00141	-1.41	696	703	SD
GSBRNA2T00132914001	RPsPDYGRPR	S3 Phospho	1	64.24	88.57	36.5	7.2	0.8832	2	1279.58	427.535	3	0.00194	1.52	656	665	SD
GSBRNA2T00132914001	YRSRsPVyR	S5 Phospho, Y8 Phospho	50%, 100%	0.00, 26.20	55.87	35.83	11.29	0.8496	2	1342.56	672.288	2	0.00288	2.14	704	712	CK
GSBRNA2T00132914001	RWRSIPFNHPcTFDNIAmETDLK	M18 Oxidation	1	1000	1.55	42.17	0.26	0.07692	2	2863.33	955.451	3	-0.0212	-7.41	169	191	CK
GSBRNA2T00132914001	RsPEYGR	S2 Phospho	1	46.67	53.19	34.28	1.72	0.5243	2	943.392	472.703	2	0.000288	0.305	689	695	MD
GSBRNA2T00132914001	ARsPGYDRYR	S3 Phospho	1	50.19	73.38	36.41	10.08	0.6129	2	1319.56	660.785	2	-0.022	-16.7	696	705	CK
GSBRNA2T00018242001	AEKtDSAAAAAAPAAAVK	T4 Phospho	1	60.18	251.76	38.01	74.55	0.9997	2	1693.8	847.906	2	0.989	-8.15	45	62	MD
GSBRNA2T00018242001	EEAPVGFTPPQLDPNTPSPIFAGsTGGLLR	S24 Phospho	0.99	20.98	201.38	38.81	32.82	0.9864	2	3145.52	1049.51	3	1	-0.368	63	92	MD
GSBRNA2T00018242001	EGVGQNmR	M7 Oxidation	1	1000	81.62	34.92	8.49	0.8971	2	905.403	453.709	2	0.000503	0.555	182	189	SD
GSBRNA2T00018242001	AEKTDsAAAAAAPAAAVKEEAPVGFTPPQLDPNTPSPIFAGSTGGLLR	S6 Phospho	0.33	0	146.51	36.89	18.26	0.8146	2	4740.34	1186.09	4	0.99	-2.6	45	92	MD
GSBRNA2T00018242001	SLsFPK	S3 Phospho	1	50.64	93.83	33.59	29.27	0.5	2	757.34	379.677	2	-0.000892	-1.18	35	40	CK
GSBRNA2T00018242001	TDsAAAAAAPAAAVK	S3 Phospho	0.99	19.53	104.24	40.89	9.55	0.1385	2	1364.64	683.329	2	0.00897	6.57	48	62	SD
GSBRNA2T00016056001	FSYNSYPDSAESsPR	S13 Phospho	0.99	22.52	177.5	35.42	24.57	0.9376	2	1786.68	894.346	2	0.989	-7.53	4	18	CK
GSBRNA2T00016056001	LFLFPLSSPVSGGGFGSEGStK	T21 Phospho	0.24	0	63.39	38.94	8.38	0.5918	2	2250.06	751.028	3	-0.000258	-0.115	146	167	MD
GSBRNA2T00016056001	FSYNSYPDsAEssPRSR	S9 Phospho, S12 Phospho, S13 Phospho	92%, 92%, 100%	16.25, 16.25, 30.46	69.57	33.45	0.02	0.2235	2	2189.75	1095.88	2	0.992	-4.67	4	20	MD
GSBRNA2T00016056001	SVTAPASNADFLFGsEK	S15 Phospho	1	49.22	114.08	38.27	24.63	0.9993	2	1819.81	910.91	2	0.00303	1.66	185	201	CK
GSBRNA2T00016056001	LFLFPLSSPVSGGGFGsEGsTKSDR	S17 Phospho, S20 Phospho	18%, 89%	0.00, 13.28	124.26	39.95	21.91	0.9788	2	2688.19	897.071	3	0.00291	1.08	146	170	CK
GSBRNA2T00126853001	TSsNLAEDPFVVLESASTPR	S3 Phospho	0.33	0	327.6	38.9	75.16	0.9959	2	2199.01	1100.51	2	-0.00105	-0.478	172	191	SD
GSBRNA2T00126853001	ASVNsPTASQSDDLDDFSMGK	S5 Phospho	1	24.95	301.23	37.78	60.04	0.996	2	2294.91	1148.46	2	-0.00105	-0.458	360	380	SD
GSBRNA2T00126853001	DKSHLRPGNGSGsQsPVESSHTGSYHGK	S13 Phospho, S15 Phospho	35%, 35%	0.00, 0.00	145.1	39.55	15.48	0.6965	2	3053.27	611.661	5	0.986	-5.33	238	265	CK
GSBRNA2T00126853001	NKSDSsPLFDDLSGGDDLLFSDSR	S6 Phospho	0.33	0	199.46	39.54	44.31	0.9973	2	2666.14	889.722	3	0.00548	2.06	29	52	CK
GSBRNA2T00126853001	SHLRPGNGSGsQsPVESSHTGSYHGK	S11 Phospho, S13 Phospho	67%, 67%	0.00, 0.00	233.1	39.31	21.67	0.8865	2	2810.15	937.724	3	0.988	-5.19	240	265	SD
GSBRNA2T00126853001	QQENNNDLDSFFDSVSRPSsAPR	S20 Phospho	0.2	0	48.87	39.26	25.55	0.8984	2	1793.41	897.713	2	-896	-162	601	623	SD
GSBRNA2T00126853001	KVsFDEVLEPQSTSVPHATAPPYENK	S3 Phospho	1	179.58	441.78	39.75	81.51	0.9999	2	2949.39	984.137	3	0.00783	2.65	266	291	CK
GSBRNA2T00126853001	KTSSAtNIVDDLSSIFGASATQSGGFQDVEGETEER	T6 Phospho	0.14	0	155.53	40.61	57.74	0.997	2	3813.69	1272.24	3	1	0.431	661	696	MD
GSBRNA2T00126853001	SAPmAPSSSsPAR	M4 Oxidation, S10 Phospho	100%, 25%	1,000.00, 0.00	156.89	35.63	28.97	0.9922	2	1340.54	671.28	2	0.00169	1.26	16	28	MD
GSBRNA2T00126853001	TSSATNIVDDLSSIFGAsATQSGGFQDVEGETEER	S18 Phospho	0.14	0	223.35	40.33	78.56	0.9969	2	3684.61	1229.21	3	0.0121	3.28	662	696	SD
GSBRNA2T00026259001	SyTPEQARsPVPR	Y2 Phospho, S9 Phospho	33%, 100%	0.00, 29.88	89.62	36.75	7.17	0.6784	2	1646.69	824.351	2	0.00222	1.35	230	242	CK
GSBRNA2T00026259001	GRsYtPsPPR	S3 Phospho, T5 Phospho, S7 Phospho	100%, 50%, 100%	24.95, 0.00, 50.64	139.71	31.77	24.07	0.982	2	1356.47	679.242	2	0.00357	2.63	3	12	CK
GSBRNA2T00026259001	NRSytPEQARsPVPR	Y4 Phospho, T5 Phospho, S11 Phospho	50%, 50%, 100%	0.00, 0.00, 23.20	148.2	37.11	11.86	0.8646	2	1996.8	999.407	2	0.00345	1.73	228	242	SD
GSBRNA2T00026259001	HQsRsVsPQER	S3 Phospho, S5 Phospho, S7 Phospho	100%, 100%, 100%	1,000.00, 1,000.00, 1,000.00	46.19	33.61	2.08	0.5625	2	1549.55	517.524	3	0.00227	1.47	172	182	MD
GSBRNA2T00026259001	RHQsRsVsPQER	S4 Phospho, S6 Phospho, S8 Phospho	100%, 100%, 100%	1,000.00, 1,000.00, 1,000.00	48.65	35.42	4.94	0.4457	2	1705.65	569.556	3	-0.00253	-1.48	171	182	SD
GSBRNA2T00026259001	SySRsPPR	Y2 Phospho, S5 Phospho	50%, 50%	0.00, 0.00	70.59	33.3	5.41	0.5454	2	1108.41	555.213	2	0.000478	0.431	189	196	MD
GSBRNA2T00026259001	ERSysRsPPR	Y4 Phospho, S5 Phospho, S7 Phospho	75%, 75%, 75%	0.00, 0.00, 0.00	71.54	33.35	22.47	0.9768	2	1473.52	737.768	2	0.00175	1.19	187	196	SD
GSBRNA2T00026259001	mRGRsYTPSPPR	M1 Oxidation, S5 Phospho	100%, 25%	1,000.00, 0.00	44.24	37.02	1.57	0.3924	2	1499.66	750.836	2	-0.0129	-8.63	1	12	SD
GSBRNA2T00026259001	SYSGSRsPR	S7 Phospho	0.2	0	29.05	34.59	5.37	0.66	2	1075.45	538.731	2	0.00253	2.35	212	220	MD
GSBRNA2T00070016001	FYmEPETsDSGSMASGSMAR	M3 Oxidation, S8 Phospho	100%, 100%	182.72, 26.20	313.85	35.58	68.84	0.9979	2	2235.82	1118.92	2	0.00163	0.73	998	1017	MD
GSBRNA2T00070016001	RstGHKPLR	S2 Phospho, T3 Phospho	100%, 100%	1,000.00, 1,000.00	40.88	36.2	2.61	0.6326	2	1210.54	606.277	2	0.00118	0.972	836	844	CK
GSBRNA2T00070016001	QSVPELHQATSPTyQAVSSQPTPSEVSPTR	Y14 Phospho	0.24	0	250.98	39.64	52.68	0.9979	2	3288.54	1097.19	3	0.00697	2.12	117	146	MD
GSBRNA2T00070016001	SLYtAGPLPFVsKEFR	T4 Phospho, S12 Phospho	53%, 93%	0.00, 8.46	22.02	38.66	1.19	0.4236	2	1971.9	493.983	4	1.01	3.59	257	272	CK
GSBRNA2T00070016001	KQsLGDGLESWR	S3 Phospho	1	169.52	248.01	37.07	81.74	0.9999	2	1454.66	728.335	2	-0.000352	-0.242	352	363	CK
GSBRNA2T00038605001	WPAEVQsPQK	S7 Phospho	1	1000	87.12	40.71	3.91	0.4231	2	1248.56	625.286	2	0.00373	2.98	369	378	MD
GSBRNA2T00038605001	NVGSsNNISVQSSPSHGYAPTVAK	S5 Phospho	0.5	0	264.51	39.6	31.15	0.9572	2	2481.12	828.046	3	0.982	-8.27	193	216	CK
GSBRNA2T00130281001	TMsLsPDRVR	S3 Phospho, S5 Phospho	100%, 100%	23.20, 70.16	125.35	35.62	40.31	0.999	2	1320.53	661.274	2	0.00358	2.71	770	779	SD
GSBRNA2T00130281001	NLsTPPPVVR	S3 Phospho	1	53.98	146.03	35.85	38.42	0.9988	2	1158.58	580.299	2	0.00283	2.44	801	810	SD
GSBRNA2T00130281001	GRsPAFNALAATFENQNAR	S3 Phospho	1	340.77	427.69	38.9	58.7	1	2	2113.97	705.664	3	0.00182	0.862	782	800	CK
GSBRNA2T00130281001	TMsLsPDR	S3 Phospho, S5 Phospho	100%, 100%	48.15, 66.42	81.86	30.87	12.24	0.7597	2	1065.36	533.688	2	0.0016	1.5	770	777	SD
GSBRNA2T00130281001	QsVEEERASAVsmASK	S2 Phospho, S12 Phospho, M13 Oxidation	94%, 50%, 100%	9.74, 0.00, 1,000.00	26.73	37.27	2.16	0.2324	2	1883.76	628.927	3	0.0233	12.4	441	456	MD
GSBRNA2T00040609001	AtQTVEDSSR	T2 Phospho	1	68.84	151.24	34.81	59.23	1	1	1172.47	587.242	2	-0.000772	-0.658	2	11	MD
GSBRNA2T00141198001	SsVGsASGFSFR	S2 Phospho, S5 Phospho	50%, 100%	0.00, 54.16	198.88	33.35	59.25	0.9981	2	1347.49	674.753	2	0.00202	1.5	229	240	MD
GSBRNA2T00141198001	sIKDEMAR	S1 Phospho	1	1000	72.29	34.98	14.1	0.913	2	1028.44	515.226	2	0.00181	1.76	178	185	SD
GSBRNA2T00141198001	VTKPRDsPLSSSSSLK	S7 Phospho	1	39.42	122.78	37.42	10.7	0.8789	2	1767.88	884.948	2	0.00463	2.62	340	355	CK
GSBRNA2T00141198001	RSsVGsASGFSFR	S3 Phospho, S6 Phospho	100%, 100%	26.20, 50.64	195.17	35.28	68.53	0.9989	2	1503.59	752.805	2	0.00418	2.78	228	240	CK
GSBRNA2T00141198001	DSPLSSSSsLK	S9 Phospho	0.2	0	126.81	35.97	26.41	0.9922	2	1186.51	594.264	2	0.00217	1.83	345	355	CK
GSBRNA2T00141198001	KsSSDATGGETGAPR	S2 Phospho	1	26.2	113.76	36.92	27.87	0.9633	2	1499.65	750.833	2	0.0262	17.5	325	339	MD
GSBRNA2T00141198001	ATAsPSSGVSTK	S4 Phospho	1	54.16	127.49	35.98	27.54	0.9993	2	1171.51	586.765	2	0.00273	2.33	128	139	SD
GSBRNA2T00141198001	KIPTTRPKsPK	S9 Phospho	0.94	15.01	90.07	34.91	12.04	0.9544	2	1331.73	444.919	3	0.00167	1.25	310	320	MD
GSBRNA2T00141198001	IPTTRPKsPK	S8 Phospho	1	60.22	125.38	35.83	25.17	0.9974	2	1203.64	602.827	2	0.00223	1.85	311	320	CK
GSBRNA2T00141198001	DSPLSSSSsLKKPITK	S9 Phospho	0.17	0	69.37	37.4	11.35	0.8224	2	1753.89	585.637	3	0.00153	0.873	345	360	CK
GSBRNA2T00141198001	DDItRKSIDATTTPK	T4 Phospho	0.82	23.2	121.77	38.2	9.81	0.8311	2	1740.83	581.284	3	0.00141	0.811	99	113	CK
GSBRNA2T00141198001	sIDATTTPK	S1 Phospho	1	75.44	85.38	35.74	11.15	0.9606	2	1012.45	507.232	2	0.00199	1.96	105	113	SD
GSBRNA2T00141198001	RKSSsDATGGETGAPR	S5 Phospho	0.33	0	177.23	37.82	49.72	0.9926	2	1655.72	552.915	3	-0.0031	-1.87	324	339	SD
GSBRNA2T00141198001	SSsDATGGETGAPR	S3 Phospho	0.33	0	152.94	35.7	39.02	0.9825	2	1372.55	687.283	2	1.02	13.3	326	339	MD
GSBRNA2T00141198001	FLSQSSsFPGR	S7 Phospho	0.25	0	149.82	36.61	26.22	0.9951	2	1291.56	646.788	2	0.00203	1.57	85	95	MD
GSBRNA2T00141198001	LVVDEGsKSIKDEMAR	S7 Phospho	0.99	18.95	121.03	38.17	23.16	0.9805	2	1855.88	619.634	3	0.004	2.16	170	185	CK
GSBRNA2T00141198001	GRRssVGsASGFSFR	S4 Phospho, S5 Phospho, S8 Phospho	100%, 100%, 97%	30.78, 32.43, 18.44	89.48	35.82	7.16	0.7641	2	1796.68	899.347	2	0.000688	0.383	226	240	MD
GSBRNA2T00141198001	KsIDATTTPK	S2 Phospho	1	59.15	123.1	36.58	21.6	0.9851	2	1140.54	571.28	2	0.00193	1.69	104	113	SD
GSBRNA2T00013734001	AsLTPPGLtPSGTPK	S2 Phospho, T9 Phospho	1%, 98%	0.00, 21.95	117.15	37.84	3.03	0.3748	2	1583.71	792.865	2	1.01	4.42	163	177	CK
GSBRNA2T00013734001	MVsAGGsPR	S3 Phospho, S7 Phospho	100%, 100%	1,000.00, 1,000.00	79.14	34.8	0.53	0.4121	2	1020.35	511.184	2	0.0036	3.52	178	186	SD
GSBRNA2T00013734001	LFsGAAsPTASQYDHIR	S3 Phospho, S7 Phospho	100%, 100%	93.29, 46.21	156.1	38.32	51.6	0.9854	2	1979.85	990.932	2	0.0315	15.9	196	212	MD
GSBRNA2T00013734001	MWSSSSQQSSVPNsPPR	S14 Phospho	1	33.56	174.76	41.94	20.44	0.9319	2	1940.82	971.416	2	0.00853	4.39	213	229	MD
GSBRNA2T00013734001	ASLtPPGLtPSGTPKmVSAGGSPR	T4 Phospho, T9 Phospho, M16 Oxidation	49%, 49%, 100%	0.00, 0.00, 1,000.00	33.4	39.57	4.31	0.09905	2	2441.07	814.697	3	-0.0389	-15.9	163	186	SD
GSBRNA2T00013734001	SYsAAssPKLFsGAASPTASQYDHIR	S3 Phospho, S6 Phospho, S7 Phospho, S12 Phospho	99%, 100%, 100%, 25%	20.98, 28.90, 32.78, 0.00	155.77	38.07	13.86	0.8949	2	3018.17	1007.06	3	0.00318	1.05	187	212	SD
GSBRNA2T00013734001	DKLIDDLEGRASsLER	S13 Phospho	0.98	17.98	39.17	38.9	0.18	0.1013	2	2843.9	948.973	3	948	148	57	72	SD
GSBRNA2T00013734001	SYsAASsPK	S3 Phospho, S7 Phospho	100%, 50%	41.47, 0.00	109.59	31.81	0.49	0.4014	2	1056.36	529.186	2	0.0012	1.13	187	195	SD
GSBRNA2T00058573001	SSNFDSsPPR	S7 Phospho	0.25	0	63.83	38.27	3.58	0.354	2	1172.45	587.235	2	0.00467	3.98	312	321	MD
GSBRNA2T00058573001	VHPVsPER	S5 Phospho	1	1000	64.55	35.63	9.53	0.8568	2	999.459	500.737	2	0.00487	4.87	214	221	SD
GSBRNA2T00058573001	SLGEDLsPPR	S7 Phospho	1	196.75	193.9	35.85	37.2	0.9999	2	1149.51	575.761	2	0.000348	0.303	201	210	CK
GSBRNA2T00058573001	LHAKPVSLDSDLtPPR	T13 Phospho	1	37.15	127.63	37.68	18.35	0.8249	2	1217.27	609.645	2	-608	11.7	166	181	CK
GSBRNA2T00118636001	DRsPPPPPRR	S3 Phospho	1	1000	177.74	37.17	29.6	0.9996	2	1253.6	418.875	3	0.000722	0.576	68	77	CK
GSBRNA2T00118636001	DRsPPPPPR	S3 Phospho	1	1000	105.42	36.31	11.74	0.7467	2	1097.51	549.761	2	0.00447	4.07	68	76	SD
GSBRNA2T00118636001	RDRsPPPPPR	S4 Phospho	1	1000	124.29	37.15	27.81	0.9938	2	1253.6	418.875	3	0.00108	0.862	67	76	SD
GSBRNA2T00118636001	RPsGsPPPPYR	S3 Phospho, S5 Phospho	100%, 100%	56.32, 76.64	86.76	35.84	11.95	0.9429	2	1369.56	685.789	2	0.00446	3.25	82	92	MD
GSBRNA2T00118636001	RRPSGsPPPPYR	S6 Phospho	1	37.97	133.65	37.48	15.95	0.9396	2	1445.7	482.906	3	0.00263	1.82	81	92	SD
GSBRNA2T00148343001	RPsGsPPPLYR	S3 Phospho, S5 Phospho	100%, 100%	38.87, 41.91	88.29	36.59	11.4	0.8019	2	1385.61	693.811	2	0.0184	13.3	73	83	MD
GSBRNA2T00148343001	TsEPNsEDEAVGGGK	S2 Phospho, S6 Phospho	50%, 100%	0.00, 21.95	75.34	35.01	2.58	0.5549	2	1635.57	818.794	2	0.00278	1.7	276	290	SD
GSBRNA2T00148343001	AGRTsEPNsEDEAVGGGKR	S5 Phospho, S9 Phospho	50%, 100%	0.00, 29.23	132.01	37.67	8.17	0.7332	2	2075.83	692.952	3	0.00222	1.07	273	291	MD
GSBRNA2T00148343001	AGRTsEPNsEDEAVGGGK	S5 Phospho, S9 Phospho	100%, 100%	26.20, 57.86	139.86	35.7	6.2	0.2376	2	1920.72	961.365	2	0.986	-8.63	273	290	CK
GSBRNA2T00148343001	DYKRRPsGsPPPLyR	S7 Phospho, S9 Phospho, Y14 Phospho	75%, 75%, 75%	0.00, 0.00, 0.00	12	40.29	0.69	0.1083	2	1352.57	677.29	2	-675	-325	69	83	CK
GSBRNA2T00148343001	RRPsGsPPPLYR	S4 Phospho, S6 Phospho	100%, 100%	106.34, 93.15	141.96	37.39	39.84	0.9999	2	1541.69	514.905	3	0.0017	1.1	72	83	SD
GSBRNA2T00139163001	TVtASDQSSDGNDGK	T3 Phospho	1	24.95	174.17	35.11	55.55	0.9996	2	1560.6	781.305	2	0.00147	0.94	588	602	MD
GSBRNA2T00139163001	LmLEYAGsER	M2 Oxidation, S8 Phospho	100%, 50%	1,000.00, 0.00	104.62	35.82	18.66	0.9987	2	1263.52	632.769	2	0.00269	2.13	385	394	SD
GSBRNA2T00139163001	HNNEDLLKQVEGLQLSRFsEVEELVyLR	S19 Phospho, Y26 Phospho	67%, 67%	0.00, 0.00	0	42.07	1.41	0.06345	2	2345.12	1173.57	2	-1170	-155	318	345	CK
GSBRNA2T00139163001	SFYGGsPGRLsVSMNK	S6 Phospho, S11 Phospho	95%, 100%	17.78, 49.22	66.92	37.34	4.24	0.6127	2	1845.76	923.886	2	0.00498	2.7	461	476	SD
GSBRNA2T00139163001	APELVEFYQsLMK	S10 Phospho	0.5	0	174.76	37.9	16.3	0.9639	2	1633.75	817.881	2	0.00121	0.739	679	691	SD
GSBRNA2T00139163001	LSVsMNK	S4 Phospho	1	48.15	115.79	33.96	30.74	0.9	2	857.373	429.694	2	0.00103	1.2	470	476	SD
GSBRNA2T00139163001	NYQTPAGKIsAR	S10 Phospho	1	30.78	92.48	37.3	8.61	0.6963	2	1384.65	693.333	2	0.00155	1.12	357	368	SD
GSBRNA2T00139163001	SKDDSSVQSSPsRsFYGGsPGR	S12 Phospho, S14 Phospho, S19 Phospho	79%, 89%, 90%	12.07, 15.01, 15.46	93.91	37.12	6.35	0.497	2	2526.95	843.325	3	0.00851	3.37	448	469	SD
GSBRNA2T00139163001	KYESEMAyNDsELERLR	Y8 Phospho, S11 Phospho	50%, 50%	0.00, 0.00	0	39.35	0.44	0.1349	2	1528.59	765.303	2	-763	-163	112	128	CK
GSBRNA2T00139163001	QHVSsLQMK	S5 Phospho	0.5	0	0	35.56	1.74	0.4108	2	1137.51	1138.52	1	1	-0.00403	233	241	SD
GSBRNA2T00139163001	KDGSPSLIsPGTGSSSEAR	S9 Phospho	0.95	16.25	131.69	38.57	18.85	0.9531	2	1911.86	638.296	3	0.00706	3.69	696	714	SD
GSBRNA2T00139163001	SFYGGsPGR	S6 Phospho	1	46.67	113.22	34.69	23.9	0.9974	2	1006.39	504.204	2	0.00275	2.73	461	469	CK
GSBRNA2T00139163001	EKPVSVPsLTR	S8 Phospho	0.25	23.19	126.65	36.49	25.41	0.9793	2	1291.65	646.834	2	-0.00127	-0.984	577	587	MD
GSBRNA2T00139163001	DDSSVQSsPSR	S8 Phospho	0.33	0	136.63	34.06	38.21	0.9894	2	1243.47	622.741	2	-0.00479	-3.85	450	460	MD
GSBRNA2T00121052001	TKDsDVEsESEETPKAPEPATK	S4 Phospho, S8 Phospho	100%, 100%	39.15, 34.46	126.47	38.82	16.26	0.9389	2	2534.04	845.687	3	0.00462	1.82	827	848	SD
GSBRNA2T00121052001	KEVKEPIEEsPNTSSK	S10 Phospho	1	42.24	121.31	42.05	11.6	0.9246	2	1880.88	941.445	2	-0.00141	-0.75	658	673	CK
GSBRNA2T00121052001	KAVEsDNVQESSKPK	S5 Phospho	1	102.35	127.61	38.35	15.83	0.9981	2	1724.8	575.941	3	0.00182	1.06	608	622	SD
GSBRNA2T00121052001	EVDSSKSsDVKEETEPEALLESK	S8 Phospho	0.25	0	172.1	39.64	32.66	0.9558	2	2615.19	872.737	3	0.0145	5.53	373	395	SD
GSBRNA2T00121052001	AVEsDNVQESSKPK	S4 Phospho	1	166.75	280.23	37.43	72.33	1	2	1596.71	799.36	2	0.00285	1.78	609	622	SD
GSBRNA2T00121052001	EAKPSADETATVSsPSNAEDLVEETRPK	S14 Phospho	0.49	0	450.68	39.95	91.52	0.9966	2	3037.38	1013.47	3	0.00817	2.69	466	493	MD
GSBRNA2T00121052001	EPIEEsPNTSSK	S6 Phospho	1	63.6	156.64	36.09	34.36	0.9996	2	1396.58	699.298	2	0.00487	3.48	662	673	MD
GSBRNA2T00121052001	EVKEPIEEsPNTSSK	S9 Phospho	1	67.98	219.3	38.23	51.23	1	2	1752.79	877.401	2	0.00467	2.66	659	673	CK
GSBRNA2T00121052001	GVVDSYDsAK	S8 Phospho	0.54	22.22	114.34	34.58	18.53	0.9426	2	1119.45	560.732	2	0.000348	0.311	709	718	MD
GSBRNA2T00121052001	ASDDNssGDsEKPAVSSGK	S6 Phospho, S7 Phospho, S10 Phospho	100%, 100%, 100%	126.07, 129.47, 98.64	224.04	32.65	27.99	0.9979	2	2120.71	1061.36	2	0.00589	2.78	633	651	MD
GSBRNA2T00121052001	WHFLDEsEtEGEEAADQTGHEEEEPQSK	S7 Phospho, T9 Phospho	100%, 100%	210.15, 221.52	393.77	37.75	66.24	1	2	3403.28	1135.43	3	0.00924	2.71	740	767	CK
GSBRNA2T00121052001	ASDLQtPDGNIVGSR	T6 Phospho	1	79.35	145.4	37.6	30.09	0.9997	2	1608.72	805.366	2	0.00287	1.78	681	695	CK
GSBRNA2T00121052001	WHFLDEsETEGEEAADQTGHEEEEPQSKK	S7 Phospho	0.25	0	83	38.89	10.75	0.3398	2	3451.36	1151.46	3	-0.0363	-10.5	740	768	CK
GSBRNA2T00121052001	TKDsDVEsESEETPK	S4 Phospho, S8 Phospho	100%, 98%	72.94, 18.95	152.62	35.1	41.42	0.9982	2	1839.67	920.844	2	0.0026	1.41	827	841	MD
GSBRNA2T00121052001	EVKEPIEEsPNTsSKR	S9 Phospho, S13 Phospho	97%, 99%	18.44, 23.19	93.95	38.48	3.36	0.4427	2	1988.86	995.435	2	0.00642	3.23	659	674	CK
GSBRNA2T00149452001	ASPPKPLsPKK	S8 Phospho	1	83.67	68.96	34.9	9.24	0.9335	2	1228.66	410.56	3	0.000562	0.457	947	957	MD
GSBRNA2T00149452001	YFFsPtVSETDVSTPPATEADHSR	S4 Phospho, T6 Phospho	95%, 26%	14.23, 0.00	195.35	38.9	37.02	0.9943	2	2800.14	934.388	3	0.0114	4.05	970	993	CK
GSBRNA2T00149452001	DPSLEIKEtVEESQsYLPVK	T9 Phospho, S15 Phospho	89%, 8%	13.58, 0.00	23.32	39.58	5.1	0.182	2	2451.11	818.043	3	1.02	6.11	855	874	MD
GSBRNA2T00149452001	KSPGLsRDPsLEIK	S6 Phospho, S10 Phospho	100%, 100%	41.18, 84.69	107.3	38.29	8.41	0.7119	2	1685.78	562.935	3	0.00276	1.64	848	861	CK
GSBRNA2T00149452001	SPGLSRDPsLEIKETVEESQSYLPVK	S9 Phospho	1	45.7	148.98	38.34	22.81	0.9624	2	2967.46	990.16	3	0.0107	3.62	849	874	MD
GSBRNA2T00149452001	SPGLsRDPsLEIK	S5 Phospho, S9 Phospho	100%, 100%	36.72, 68.57	95.74	37.29	21.93	0.9825	2	1557.69	779.851	2	0.00284	1.82	849	861	MD
GSBRNA2T00149452001	KSVtFSETNMEEK	T4 Phospho	1	46.21	195.19	37	40.95	0.9999	2	1608.68	805.347	2	0.00527	3.27	957	969	SD
GSBRNA2T00149452001	KKWNSEETsPK	S9 Phospho	0.33	0	99.75	36.78	1.53	0.1883	2	1413.62	472.214	3	0.987	-11.2	994	1004	CK
GSBRNA2T00149452001	ASPPKPLsPK	S8 Phospho	1	96.95	110.98	35.49	33.18	0.9997	2	1100.56	551.289	2	0.00113	1.02	947	956	CK
GSBRNA2T00149452001	WNSEETsPK	S7 Phospho	1	23.98	102.93	33.14	13.52	0.6487	2	1157.43	579.722	2	0.985	-14.9	996	1004	CK
GSBRNA2T00149452001	KWNsEETSPK	S4 Phospho	0.97	18.44	98.82	36.2	1.34	0.1889	2	1284.55	643.281	2	0.00795	6.18	995	1004	MD
GSBRNA2T00149452001	SSGSSVSsPLATK	S8 Phospho	0.33	0	166.45	36.9	29.88	0.9886	2	1286.58	644.297	2	0.00441	3.42	762	774	CK
GSBRNA2T00149452001	VEsQVEEsRLRtEISDsDVYGttK	S3 Phospho, S8 Phospho, T12 Phospho, S17 Phospho, T22 Phospho, T23 Phospho	100%, 100%, 100%, 100%, 67%, 67%	33.05, 35.55, 38.25, 20.20, 0.00, 0.00	19.98	34.22	0.45	0.1912	2	3251.11	1084.71	3	-0.0211	-6.48	604	627	SD
GSBRNA2T00119593001	NSFFsPPtPSR	S5 Phospho, T8 Phospho	100%, 100%	51.24, 23.20	123.6	34.61	25.53	0.9954	2	1395.53	698.772	2	0.0036	2.58	318	328	CK
GSBRNA2T00119593001	NNsTQPNTPSSAR	S3 Phospho	1	30.97	165.2	40.59	34.53	0.9975	2	1452.6	727.308	2	0.00201	1.38	296	308	CK
GSBRNA2T00119593001	STIsVLsER	S4 Phospho, S7 Phospho	100%, 100%	46.21, 72.78	74.08	35.32	26.11	0.999	2	1150.47	576.243	2	0.00328	2.85	343	351	SD
GSBRNA2T00119593001	VNKPQSPsSGGTTQENDGFTAK	S8 Phospho	0	0	282.96	39.2	68.31	0.9967	2	2329.02	777.348	3	-9.79e-05	-0.042	388	409	SD
GSBRNA2T00119593001	FAGKsNEEAAAILIQTVFR	S5 Phospho	1	86.07	110.91	40.69	11.17	0.9561	2	2145.07	1073.54	2	1	0.335	106	124	CK
GSBRNA2T00119593001	KSNDDDAKsTIsVLsER	S9 Phospho, S12 Phospho, S15 Phospho	33%, 100%, 100%	0.00, 23.20, 60.22	138.94	36.89	13.2	0.8581	2	2103.82	1052.92	2	0.00169	0.802	335	351	SD
GSBRNA2T00119593001	QSsPPAPPPLEVR	S3 Phospho	0.5	0	137.87	37.42	30.19	0.9926	2	1453.7	727.857	2	0.00251	1.72	43	55	CK
GSBRNA2T00119593001	SPEsPNGVISNPPDQAR	S4 Phospho	0.96	17.02	82.5	38.13	0.61	0.4958	2	1844.81	923.414	2	1	0.238	26	42	CK
GSBRNA2T00119593001	KsPESPNGVISNPPDQAR	S2 Phospho	0	0	154.4	38.77	20.01	0.8641	2	1972.9	987.455	2	0.991	-6.1	25	42	SD
GSBRNA2T00119593001	RLSyPAsPALPKPR	Y4 Phospho, S7 Phospho	50%, 100%	0.00, 29.88	76.97	37.73	4.58	0.5244	2	1711.83	571.616	3	0.00457	2.67	411	424	SD
GSBRNA2T00119593001	NINLsPPSTDAVNATTSDIHVAPSSSAPPEVVVRPR	S5 Phospho	1	40.13	138.6	37.76	21.32	0.9983	2	3774.86	944.723	4	0.00556	1.47	64	99	MD
GSBRNA2T00031969001	QRsSPADFFSYLSGEK	S3 Phospho	1	49.9	289.27	38.24	78.09	0.9994	2	1897.82	949.92	2	8.06e-06	0.00424	141	156	CK
GSBRNA2T00031969001	sSPADFFSYLSGEK	S1 Phospho	0.5	0	242.48	36.86	97.67	0.997	2	1613.67	807.84	2	0.000788	0.488	143	156	SD
GSBRNA2T00031969001	YGsAPGSLLNSmVDEVIGGSNGR	S3 Phospho, M12 Oxidation	49%, 100%	0.00, 1,000.00	94.03	39.25	11.63	0.8218	2	2375.03	1188.52	2	-0.0134	-5.63	27	49	CK
GSBRNA2T00031969001	SQLsFTSHDPLSR	S4 Phospho	0.94	17.02	103.03	37.45	18.25	0.8488	2	1554.71	778.36	2	1.02	9.54	185	197	CK
GSBRNA2T00031969001	LKsQLsFTSHDPLSR	S3 Phospho, S6 Phospho	100%, 98%	55.86, 19.53	82.79	38.33	15.16	0.9011	2	1874.84	938.427	2	0.0066	3.52	183	197	MD
GSBRNA2T00145601001	MGLVNESDGEDsLDNGKDVDDEKYWsE	S12 Phospho, S26 Phospho	4%, 97%	0.00, 18.56	102.17	36.51	3.33	0.2324	2	3206.17	1069.73	3	0.971	-9.76	333	359	MD
GSBRNA2T00145601001	DVDDEKYWsE	S9 Phospho	1	111.84	208.88	32.44	42.74	0.9999	2	1364.48	683.249	2	0.00299	2.19	350	359	MD
GSBRNA2T00145601001	MGLVNEsDGEDSLDNGKDVDDEK	S7 Phospho	0.01	0	238.97	38.08	25.34	0.9357	2	2561.01	1281.51	2	0.993	-3.66	333	355	SD
GSBRNA2T00068951001	ETsPQRKPVLsPR	S3 Phospho, S11 Phospho	50%, 99%	0.00, 18.95	48.53	37.86	1.58	0.4559	2	1653.77	827.89	2	0.00136	0.821	214	226	SD
GSBRNA2T00068951001	RRAASPSsPPR	S8 Phospho	0.33	0	56.73	40.14	9.64	0.2137	2	1260.63	631.324	2	0.0242	19.2	264	274	CK
GSBRNA2T00068951001	RRsPPPLR	S3 Phospho	1	1000	63.39	34.71	5.24	0.4611	2	1057.55	529.784	2	-0.00131	-1.24	294	301	SD
GSBRNA2T00068951001	yRSRsIsPR	Y1 Phospho, S5 Phospho, S7 Phospho	0%, 100%, 100%	0.00, 24.95, 43.77	76.45	34.06	8.07	0.5428	2	1360.51	681.262	2	-7.19e-05	-0.0528	332	340	SD
GSBRNA2T00068951001	sPPPLR	S1 Phospho	1	1000	57.54	33.86	16.79	0.5	2	745.353	373.684	2	0.000128	0.172	296	301	MD
GSBRNA2T00068951001	AAsPSsPPRR	S3 Phospho, S6 Phospho	100%, 100%	48.15, 24.95	88.34	34.57	13.98	0.8076	2	1184.47	593.244	2	-0.000502	-0.423	266	275	SD
GSBRNA2T00068951001	RsPPPLR	S2 Phospho	1	1000	59.9	34.83	6.8	0.6165	2	901.454	451.734	2	0.000248	0.275	295	301	MD
GSBRNA2T00068951001	AAsPSsPPR	S3 Phospho, S6 Phospho	100%, 50%	36.24, 0.00	71.81	31.61	10.33	0.5433	2	1028.38	515.196	2	0.00366	3.55	266	274	SD
GSBRNA2T00068951001	RsPPRGsPR	S2 Phospho, S7 Phospho	100%, 100%	1,000.00, 1,000.00	48.78	34.96	1.64	0.4981	2	1168.49	585.254	2	0.00392	3.35	277	285	CK
GSBRNA2T00068951001	RLPDsPPRR	S5 Phospho	1	1000	47.26	36.3	6.89	0.5592	2	1172.58	391.868	3	0.000472	0.402	240	248	SD
GSBRNA2T00068951001	SDsAGADIEK	S3 Phospho	0.99	20.19	93.73	32.66	27.38	0.9961	2	1071.41	536.714	2	0.00181	1.69	197	206	MD
GSBRNA2T00068951001	RAASPssPPR	S6 Phospho, S7 Phospho	3%, 100%	0.00, 48.15	66.29	38.79	1.03	0.1297	2	1776.71	593.244	3	592	-213	265	274	MD
GSBRNA2T00068951001	RLPDsPPR	S5 Phospho	1	1000	127.61	35.95	25.57	0.99	2	1016.48	509.248	2	0.000648	0.637	240	247	MD
GSBRNA2T00068951001	sPLRRsPIR	S1 Phospho, S6 Phospho	100%, 100%	1,000.00, 1,000.00	51.78	36.89	5.62	0.7057	2	1240.58	414.535	3	0.000282	0.227	311	319	MD
GSBRNA2T00068951001	QKLsPPPKPVSSAPK	S4 Phospho	1	101.62	109.18	35.25	8.64	0.9305	2	1639.87	547.632	3	0.00485	2.96	177	191	MD
GSBRNA2T00068951001	SDsAGADIEKDGPR	S3 Phospho	1	23.19	186.76	36.53	47.93	0.9916	2	1496.61	749.313	2	-0.00235	-1.57	197	210	MD
GSBRNA2T00068951001	SVSSGSRsPPPPR	S8 Phospho	0.98	21.95	72.88	37.48	6.07	0.6625	2	1389.64	695.828	2	0.00163	1.17	53	65	SD
GSBRNA2T00100558001	TTsLGSVR	S3 Phospho	1	54.16	127.15	34.96	42.35	0.99	2	899.413	450.714	2	0.00199	2.21	269	276	MD
GSBRNA2T00100558001	SEIQsPNFQQEGGFR	S5 Phospho	1	101.4	259.9	37.63	62.84	1	2	1802.77	902.39	2	0.00313	1.73	231	245	MD
GSBRNA2T00100558001	RANsYHSySQsPPYDYQYEER	S4 Phospho, Y8 Phospho, S11 Phospho	50%, 50%, 50%	0.00, 0.00, 0.00	190.89	35.89	40.5	0.9977	2	2879.03	960.685	3	0.00256	0.89	146	166	MD
GSBRNA2T00100558001	ASsFVYsPGR	S3 Phospho, S7 Phospho	100%, 99%	26.20, 23.98	122.51	33.66	17.76	0.9092	2	1229.46	615.736	2	0.00522	4.24	189	198	SD
GSBRNA2T00100558001	GLHsKASsFVYSPGR	S4 Phospho, S8 Phospho	66%, 66%	0.00, 0.00	86.21	37.77	3.11	0.4977	2	1751.75	876.882	2	0.00542	3.09	184	198	CK
GSBRNA2T00100558001	ASsFVySPGRFsDHTLEDQFANER	S3 Phospho, Y6 Phospho, S12 Phospho	50%, 50%, 98%	0.00, 0.00, 15.01	119.61	38.08	25.44	0.9862	2	2999.16	1000.73	3	0.00231	0.771	189	212	MD
GSBRNA2T00100558001	AsDFSVSTGGDTFR	S2 Phospho	1	46.67	146.5	35.99	28.93	0.9995	2	1525.61	763.814	2	0.00467	3.06	217	230	SD
GSBRNA2T00083827001	VKPEsPETVLTPK	S5 Phospho	1	26.2	140.23	36.92	21.63	0.9557	2	1503.76	752.886	2	-0.00205	-1.36	238	250	CK
GSBRNA2T00091172001	AAsYEsRGPSTR	S3 Phospho, S6 Phospho	40%, 40%	0.00, 0.00	49.61	34.36	16.61	0.9625	2	1440.54	721.28	2	0.000998	0.692	475	486	MD
GSBRNA2T00091172001	IVDSLKAEsVEsGEK	S9 Phospho, S12 Phospho	100%, 100%	150.31, 205.42	202.76	37.97	55.93	1	2	1749.75	875.884	2	0.0053	3.03	780	794	SD
GSBRNA2T00091172001	KAsGNYEVLGPEYK	S3 Phospho	1	65.61	286.11	37.91	50.4	1	2	1633.75	817.88	2	0.00621	3.8	324	337	SD
GSBRNA2T00091172001	RARsPsPPQTAAASSVGASSPAVPVNAGSVDWTGHGLGSSGR	S4 Phospho, S6 Phospho	98%, 73%	22.46, 11.31	145.13	40.05	8.07	0.8724	2	4145.91	1037.48	4	0.00307	0.739	38	79	CK
GSBRNA2T00091172001	ARSPsPPQtAAASSVGASSPAVPVNAGSVDWTGHGLGSSGR	S5 Phospho, T9 Phospho	25%, 25%	0.00, 0.00	273.8	40.2	26.94	0.9895	2	3989.81	998.46	4	0.00525	1.31	39	79	MD
GSBRNA2T00091172001	sRGsEVHETYLPSYGR	S1 Phospho, S4 Phospho	100%, 100%	47.18, 51.44	99.14	37.56	19.35	0.9869	2	1331.88	666.945	2	-665	-92.8	533	548	MD
GSBRNA2T00091172001	LGDIQDRVsQSVAR	S9 Phospho	1	54.16	104.48	37.73	8.43	0.8162	2	1622.78	812.397	2	0.00251	1.54	760	773	SD
GSBRNA2T00091172001	RHsFISR	S3 Phospho	1	65.61	99.43	35.74	31.52	0.9	2	981.455	491.735	2	8.06e-06	0.0082	950	956	MD
GSBRNA2T00091172001	SDPFsEGNEQAMAFPGAR	S5 Phospho	1	72.2	308.21	37.3	103.5	0.9999	2	1989.8	995.907	2	0.00593	2.98	570	587	CK
GSBRNA2T00091172001	ELSVGGPSHsVDAENER	S10 Phospho	1	35.48	155.11	38.07	31.1	0.9972	2	1861.79	621.603	3	0.00415	2.23	549	565	CK
GSBRNA2T00091172001	ELSVGGPSHsVDAENEREVNR	S10 Phospho	0.33	0	115.12	39.33	16.4	0.9361	2	2360.04	787.689	3	0.00445	1.89	549	569	SD
GSBRNA2T00091172001	NLEDGGsTADRPYLR	S7 Phospho	0.99	24.95	95.5	37.86	17.82	0.9541	2	1742.76	872.39	2	0.00187	1.07	489	503	CK
GSBRNA2T00091172001	IWDFLTTSRPVPLAPINANLPETsKK	S24 Phospho	0.5	0	191.5	35.14	18.83	0.7778	2	1992.37	997.193	2	-995	-237	356	381	CK
GSBRNA2T00091172001	QPSGsEVGDR	S5 Phospho	0.5	0	50.23	38.47	6.55	0.1462	2	1665.67	556.231	3	555	-165	465	474	SD
GSBRNA2T00091172001	WLPNIQDcEEHsAQsAR	S12 Phospho, S15 Phospho	100%, 100%	1,000.00, 1,000.00	37.93	37.61	5.32	0.1675	2	2199.87	1100.94	2	0.0288	13.1	278	294	CK
GSBRNA2T00091172001	MKEDDVSsRNVNPR	S8 Phospho	0.5	0	71.34	37.89	2.94	0.5353	2	1725.75	576.258	3	0.001	0.58	1	14	CK
GSBRNA2T00147866001	ASGsPPVPVmHsPPRPVTVK	S4 Phospho, M10 Oxidation, S12 Phospho	99%, 100%, 100%	18.56, 1,000.00, 34.08	72.82	38.85	1.4	0.3069	2	2215.04	739.352	3	0.00894	4.03	233	252	MD
GSBRNA2T00147866001	EAVEmFVEmK	M5 Oxidation, M9 Oxidation	100%, 100%	1,000.00, 1,000.00	40.88	40.37	0.4	0.257	2	1244.55	623.281	2	1	-0.932	821	830	CK
GSBRNA2T00147866001	ASGsPPVPVMHsPPRPVTVKDQQDWK	S4 Phospho, S12 Phospho	50%, 100%	0.00, 43.71	106.41	39.86	3.17	0.4864	2	2999.38	1000.8	3	0.00634	2.11	233	258	CK
GSBRNA2T00147866001	ARsEsVDPR	S3 Phospho, S5 Phospho	100%, 100%	1,000.00, 1,000.00	115.27	32.51	18.15	0.9591	2	1175.44	588.727	2	0.0016	1.36	361	369	CK
GSBRNA2T00147866001	ASGGGGSSsRDDYGGSGR	S9 Phospho	0.25	0	103.6	39.28	14.64	0.8962	2	1708.65	855.33	2	0.00125	0.73	584	601	CK
GSBRNA2T00147866001	NVVSWTsmImSyAAHGR	S7 Phospho, M8 Oxidation, M10 Oxidation, Y12 Phospho	40%, 100%, 100%, 40%	0.00, 1,000.00, 1,000.00, 0.00	53.64	37.97	12	0.4319	2	2101.86	421.38	5	1.04	18.8	905	921	CK
GSBRNA2T00147866001	IAsGGtmRASGGGGSSSRDDYGGsGR	S3 Phospho, T6 Phospho, M7 Oxidation, S24 Phospho	38%, 38%, 100%, 38%	0.00, 0.00, 1,000.00, 0.00	0	40.65	3.55	0.07768	2	2657.92	1329.97	2	-0.0348	-13.1	576	601	SD
GSBRNA2T00147866001	AFTGASERsGK	S9 Phospho	0.95	15.46	18.02	35.88	5.34	0.3374	2	1189.51	595.761	2	-0.00453	-3.81	531	541	SD
GSBRNA2T00023789001	SsGPLGALLEK	S2 Phospho	0.5	0	208.01	36.36	74.66	0.9971	2	1150.57	576.291	2	0.00323	2.8	1141	1151	CK
GSBRNA2T00023789001	SLPFPSPPLNLPQSPsPR	S16 Phospho	1	27.96	205.82	37.48	49.63	0.9861	2	2010.01	1006.01	2	0.014	6.99	71	88	MD
GSBRNA2T00023789001	IFYSQTtNLSTEMAR	T7 Phospho	0.33	0	233.01	42.05	42.88	0.9962	2	1840.81	921.413	2	0.00395	2.14	774	788	CK
GSBRNA2T00023789001	TPQAFFKHPTHLVTPSEFLmRVSSAEASITtEDK	M20 Oxidation, T31 Phospho	100%, 11%	1,000.00, 0.00	0	41.51	6.71	0.08937	2	2599.27	1300.64	2	-1300	-24.3	689	722	SD
GSBRNA2T00023789001	SSKsNADALWAR	S4 Phospho	1	60.18	209.9	36.78	51.07	0.998	2	1384.62	693.316	2	0.00357	2.58	917	928	MD
GSBRNA2T00023789001	VSsAEASITTEDKR	S3 Phospho	0.99	20.19	184.83	39.7	48.43	0.9964	2	1572.7	525.242	3	0.000332	0.211	710	723	CK
GSBRNA2T00023789001	VSsAEASITTEDK	S3 Phospho	1	53.98	162.88	36.66	27.77	0.998	2	1416.61	709.31	2	0.00289	2.04	710	722	MD
GSBRNA2T00023789001	VPscKLPR	S3 Phospho	1	1000	57.52	35.91	9.33	0.758	2	1035.5	518.757	2	0.00596	5.75	140	147	CK
GSBRNA2T00023789001	EMMVSQKEmQR	M9 Oxidation	0.99	22.53	52.81	41.07	0.61	0.1237	2	1412.62	707.319	2	0.998	-3.61	879	889	MD
GSBRNA2T00072498001	FsSDGDFK	S2 Phospho	1	1000	94.77	31.42	15.61	0.99	2	1025.36	513.686	2	0.00119	1.16	725	732	SD
GSBRNA2T00072498001	IRsEMQIWSEDDK	S3 Phospho	1	279.56	400.78	37.57	88.48	0.9998	2	1715.72	858.869	2	2.81e-05	0.0163	157	169	SD
GSBRNA2T00072498001	IRsEMQIWSEDDKSSR	S3 Phospho	1	142.14	297.43	38.72	40.6	0.9999	2	2045.89	1023.95	2	0.00495	2.42	157	172	CK
GSBRNA2T00072498001	VPEEPISDsLGDVDDISLR	S9 Phospho	1	33.56	193.87	39.09	37.69	0.9974	2	2134.97	712.665	3	0.00498	2.33	706	724	CK
GSBRNA2T00072498001	GRNDAEEDLSELsEGEKEK	S13 Phospho	1	69.08	160.85	38.56	32.03	0.9987	2	2213.93	738.984	3	-0.0035	-1.58	122	140	SD
GSBRNA2T00072498001	NDAEEDLsELsEGEKEK	S8 Phospho, S11 Phospho	100%, 100%	1,000.00, 1,000.00	249.66	35.82	88.13	0.9998	2	2080.78	1041.4	2	0.00252	1.21	124	140	MD
GSBRNA2T00072498001	KLVNAISQMNsmK	S11 Phospho, M12 Oxidation	50%, 50%	0.00, 0.00	42.29	37.87	8.81	0.3706	2	1558.71	780.364	2	-0.011	-7.07	745	757	SD
GSBRNA2T00072498001	SDAVttLEPPRDQmPR	T5 Phospho, T6 Phospho, M14 Oxidation	95%, 93%, 100%	12.29, 11.13, 1,000.00	26.83	37.7	0.26	0.4522	2	1988.81	498.211	4	1	-0.28	141	156	MD
GSBRNA2T00072498001	LVNAISQMNsMK	S10 Phospho	1	81.39	170.34	37.24	24.01	0.9873	2	1414.64	708.327	2	0.00481	3.4	746	757	SD
GSBRNA2T00053186001	QGDFPQLSsQNSWGTK	S9 Phospho	0.99	23.19	198.48	37.98	20.31	0.9677	2	1858.79	930.404	2	0.00383	2.06	1851	1866	CK
GSBRNA2T00053186001	SFQTQTsFGVQQQR	S7 Phospho	1	26.2	167.46	37.8	16.45	0.7575	2	1720.75	861.384	2	-0.00451	-2.62	770	783	CK
GSBRNA2T00053186001	SVAsPYSYWPGPESANLMPR	S4 Phospho	0.5	0	166.57	39.25	21.17	0.8794	2	2287.98	1145	2	-0.0177	-7.71	696	715	SD
GSBRNA2T00053186001	SPsTDLLSILQGAK	S3 Phospho	1	49.9	337.19	37.49	98.6	0.9999	2	1508.75	755.383	2	0.00241	1.59	729	742	CK
GSBRNA2T00053186001	IADtVcFEK	T4 Phospho	1	1000	18.74	34.91	0.47	0.3497	2	1161.47	581.744	2	-0.00428	-3.68	302	310	MD
GSBRNA2T00053186001	RQPsLVFDR	S4 Phospho	1	1000	72.46	37.04	12.8	0.8055	2	1196.57	599.295	2	0.00427	3.56	503	511	SD
GSBRNA2T00053186001	FPGsREDMtsATDVSKEEIGETR	S4 Phospho, T9 Phospho, S10 Phospho	4%, 99%, 99%	0.00, 19.23, 18.45	127.49	38.79	6.37	0.1458	2	1854.68	928.347	2	-926	73.8	862	884	CK
GSBRNA2T00053186001	DVQGSDNPIPLsPQWLLSK	S12 Phospho	1	104.33	200.52	38.54	18.15	0.9965	2	2173.05	1087.53	2	0.00565	2.6	28	46	CK
GSBRNA2T00053186001	SPsQAVSQSSLQSK	S3 Phospho	0.99	19.68	147.89	41.28	27.36	0.9648	2	1512.69	757.352	2	0.00733	4.84	1817	1830	CK
GSBRNA2T00053186001	LKPAGSREDMTsAADVSK	S12 Phospho	0.33	0	86.65	42.31	10.19	0.4154	2	1942.89	972.452	2	1	-0.196	378	395	MD
GSBRNA2T00053186001	LKPAGsREDMTSAADVSKEESGETR	S6 Phospho	0.76	9.89	125.41	39.78	0.6	0.4065	2	2730.22	683.562	4	0.000936	0.343	378	402	MD
GSBRNA2T00065661001	RRtPsPDPPPR	T3 Phospho, S5 Phospho	100%, 100%	1,000.00, 1,000.00	113.66	37.04	17.9	0.9986	2	1434.62	718.317	2	0.00158	1.1	80	90	SD
GSBRNA2T00065661001	SRsRtPDHHHHARPPR	S3 Phospho, T5 Phospho	67%, 67%	0.00, 0.00	125.58	38.79	18.16	0.9083	2	2103.92	421.791	5	1	-0.778	39	54	SD
GSBRNA2T00065661001	SRtPDHHHHARPPR	T3 Phospho	0.99	18.95	200.07	38.19	23.1	0.9201	2	1779.81	356.97	5	-0.00308	-1.73	41	54	MD
GSBRNA2T00013332001	ERTsPDYGR	S4 Phospho	0.5	0	122.11	34.37	22.42	0.979	2	1159.47	580.741	2	0.00143	1.23	218	226	CK
GSBRNA2T00013332001	ERVsPDHsPFKK	S4 Phospho, S8 Phospho	100%, 100%	1,000.00, 1,000.00	188.33	37.18	27.3	0.9996	2	1585.67	793.844	2	0.00394	2.48	274	285	SD
GSBRNA2T00013332001	DSDGGYDGADsPMQK	S11 Phospho	1	120.71	241.82	36.62	38.72	0.9998	2	1622.56	812.288	2	1	-1.56	324	338	SD
GSBRNA2T00013332001	GGsPVAAYK	S3 Phospho	1	134	115.19	35.08	32.45	0.9997	2	928.408	465.211	2	0.00231	2.48	208	216	SD
GSBRNA2T00013332001	SRsSPENGQVEsPGSIGR	S3 Phospho, S12 Phospho	33%, 100%	0.00, 46.67	120.21	37.23	5.14	0.2105	2	2003.8	1002.91	2	0.984	-9.38	305	322	SD
GSBRNA2T00013332001	VsPDHsPFKK	S2 Phospho, S6 Phospho	100%, 100%	1,000.00, 1,000.00	96.91	35.8	13.26	0.9456	2	1300.53	651.271	2	0.0014	1.07	276	285	CK
GSBRNA2T00013332001	ERtsPDYGRR	T3 Phospho, S4 Phospho	67%, 67%	0.00, 0.00	15.28	34.25	0.03	0.1921	2	1396.52	699.27	2	0.992	-8.01	218	227	SD
GSBRNA2T00013332001	NGDGEVDsPNER	S8 Phospho	1	1000	87.9	32.37	15	0.9725	2	1368.48	685.249	2	0.985	-13.2	290	301	SD
GSBRNA2T00013332001	ESSKNGDGEVDsPNER	S12 Phospho	1	87.07	121.86	35.62	12.42	0.6773	2	1799.68	900.849	2	0.983	-11	286	301	MD
GSBRNA2T00013332001	RERTsPDYGR	S5 Phospho	0.33	0	15.28	36.43	3.62	0.7581	2	1315.57	658.793	2	0.00497	3.77	217	226	MD
GSBRNA2T00013332001	SRsRsPPAEE	S3 Phospho, S5 Phospho	100%, 99%	26.20, 22.53	64.91	33.37	5.33	0.3905	2	1274.47	638.242	2	-0.000202	-0.158	339	348	CK
GSBRNA2T00013332001	ERVsPDHSPFK	S4 Phospho	1	77.52	91.99	37.18	5.29	0.7586	2	1377.61	689.812	2	0.00149	1.08	274	284	MD
GSBRNA2T00097315001	ISsFKEESDFFSDLKDSEK	S3 Phospho	0.98	20.19	201.15	39.2	26.22	0.9818	2	2317.01	773.345	3	0.00838	3.62	35	53	MD
GSBRNA2T00097315001	ISsFKEESDFFSDLK	S3 Phospho	1	23.19	151.26	42.17	22.62	0.9543	2	1858.81	930.412	2	1	0.0965	35	49	CK
GSBRNA2T00097315001	AETTEDVVQKEsPKEEVK	S12 Phospho	1	53.57	107.69	38.94	17.08	0.9832	2	1417.32	709.668	2	-708	187	94	111	MD
GSBRNA2T00097315001	AEIAEEEKKsEEAVVTK	S10 Phospho	1	96.95	183.28	41.93	17	0.981	2	1968.94	985.475	2	0.00587	2.98	154	170	SD
GSBRNA2T00112271001	SDsMRsTSEPDPFASR	S3 Phospho, S6 Phospho	40%, 40%	0.00, 0.00	109.31	35.03	6.27	0.7109	2	1928.7	965.36	2	0.00356	1.84	1082	1097	MD
GSBRNA2T00112271001	FDsFNSNNNDAFSLSR	S3 Phospho	0.99	19.23	210.53	36.15	43.89	0.9896	2	1914.74	958.377	2	0.981	-11.4	1066	1081	SD
GSBRNA2T00112271001	KPSsDEEASEKDPASADGK	S4 Phospho	0.96	18.44	183.44	38.05	26.54	0.991	2	2026.84	676.622	3	0.00602	2.97	800	818	MD
GSBRNA2T00112271001	FDsIGsTR	S3 Phospho, S6 Phospho	100%, 100%	61.15, 23.19	49.67	31.56	25.12	0.9869	2	1041.36	521.686	2	-0.000282	-0.27	1133	1140	CK
GSBRNA2T00112271001	KGIEADDsPRTK	S8 Phospho	1	49.99	81.16	37.06	30.63	0.9942	2	1395.64	466.22	3	-0.000878	-0.629	832	843	SD
GSBRNA2T00112271001	FDsFNYQR	S3 Phospho	1	74.63	169.21	33.54	41.31	0.99	2	1155.44	578.728	2	0.00199	1.72	1098	1105	CK
GSBRNA2T00112271001	SYFDDsVPStPAYAGK	S6 Phospho, T10 Phospho	100%, 25%	62.51, 0.00	115.55	35.97	13.11	0.9005	2	1863.7	932.859	2	0.0033	1.77	966	981	MD
GSBRNA2T00112271001	DTRsENGHDDGESTASAGK	S4 Phospho	0.5	0	107.28	35.94	26.15	0.964	2	2013.76	672.26	3	0.986	-8.14	844	862	SD
GSBRNA2T00112271001	KGIEADDsPR	S8 Phospho	1	1000	273.36	35.25	65.86	0.9999	2	1166.5	584.256	2	0.00109	0.932	832	841	MD
GSBRNA2T00112271001	TKDTRsENGHDDGESTASAGK	S6 Phospho	0.33	0	119.11	37.85	12.29	0.5263	2	2242.9	561.731	4	0.982	-9.21	842	862	CK
GSBRNA2T00112271001	GIEADDsPRTK	S7 Phospho	1	58.97	146.93	35.87	20.69	0.9972	2	1267.55	634.78	2	0.000468	0.369	833	843	MD
GSBRNA2T00112271001	sENGHDDGESTASAGK	S1 Phospho	1	77.06	154.59	33.39	27.85	0.9979	2	1641.58	821.798	2	0.987	-9.55	847	862	MD
GSBRNA2T00141892001	NWsYFR	S3 Phospho	1	30.97	83.4	32.38	19.11	0.5	2	951.366	476.69	2	0.00191	2	789	794	SD
GSBRNA2T00141892001	NLEPNAPEHVsQSEASDK	S11 Phospho	0.99	18.95	156.63	38.64	22.83	0.9848	2	2030.86	1016.44	2	0.00535	2.63	711	728	MD
GSBRNA2T00141892001	NTLVtGGVR	T5 Phospho	1	132.02	131.07	36.09	25.55	0.9995	2	995.483	498.749	2	0.00247	2.48	1077	1085	SD
GSBRNA2T00141892001	SGRKsQDHVENNLSAK	S5 Phospho	1	45.21	95.9	42.24	4.41	0.2677	2	1848.85	925.431	2	0.000368	0.199	492	507	MD
GSBRNA2T00141892001	VSEYsVSSTsDLKVPDHVLK	S5 Phospho, S10 Phospho	90%, 18%	13.73, 0.00	67.74	39.32	1.08	0.4959	2	2349.06	784.027	3	0.00598	2.55	448	467	MD
GSBRNA2T00141892001	SDDsLGSQFVMAK	S4 Phospho	1	37.99	87.51	36.24	3.83	0.6109	2	1463.6	732.808	2	0.000548	0.374	646	658	MD
GSBRNA2T00141892001	ISGsGLVTSDGDSSNVSNVDQQVLHK	S4 Phospho	0.98	16.54	134.13	40	8.99	0.4781	2	2723.26	908.76	3	1.01	3.68	600	625	SD
GSBRNA2T00141892001	KsQDHVENNLSAK	S2 Phospho	1	48.66	45.38	37.62	6.65	0.5531	2	1548.69	517.237	3	-0.0039	-2.52	495	507	MD
GSBRNA2T00141892001	LSKsDDSLGSQFVMAK	S4 Phospho	0.33	0	150.99	38.36	26.58	0.9899	2	1791.81	598.278	3	0.00135	0.754	643	658	MD
GSBRNA2T00141892001	sQDHVENNLSAK	S1 Phospho	1	85.56	78.73	36.46	14.65	0.8583	2	1420.59	711.303	2	-0.00625	-4.4	496	507	MD
GSBRNA2T00141892001	TADTQEDYGQsQFK	S11 Phospho	1	42.24	266.63	35.95	59.16	1	2	1696.66	849.337	2	-0.00243	-1.43	869	882	SD
GSBRNA2T00141892001	RLSKsDDSLGSQFVMAK	S5 Phospho	1	35.48	193.81	38.34	42.13	0.997	2	1947.92	650.314	3	0.00687	3.53	642	658	SD
GSBRNA2T00141892001	VSEYSVSSTsDLK	S10 Phospho	0.2	0	122.86	36.66	4.93	0.2391	2	1480.62	741.319	2	-0.00909	-6.14	448	460	SD
GSBRNA2T00141892001	ScFIGRSsEQER	S8 Phospho	1	23.98	129.44	36.37	24.33	0.9798	2	1534.63	768.322	2	0.00514	3.35	950	961	MD
GSBRNA2T00141892001	RNtLVtGGVR	T3 Phospho, T6 Phospho	100%, 100%	1,000.00, 1,000.00	74.13	36.49	5.64	0.5003	2	1231.55	616.78	2	-0.00122	-0.991	1076	1085	SD
GSBRNA2T00141892001	IYQENQFsLPGR	S8 Phospho	1	114.31	94.38	41.41	13.56	0.9726	2	1530.69	766.354	2	0.00559	3.65	588	599	SD
GSBRNA2T00141892001	SEGIGsMNQR	S6 Phospho	1	114.41	120.57	33.64	25.7	0.9995	2	1157.46	579.735	2	0.00133	1.15	25	34	SD
GSBRNA2T00040690001	VLmPNLsGIFSR	M3 Oxidation, S7 Phospho	100%, 100%	1,000.00, 66.42	120.89	37.37	28.46	0.9994	2	1428.69	715.352	2	0.00549	3.84	622	633	SD
GSBRNA2T00040690001	MSVESsPQHLYYK	S6 Phospho	0.98	19.53	154.2	41.48	12.53	0.2786	2	2473.05	825.358	3	825	42.8	587	599	MD
GSBRNA2T00040690001	NSTSSEsGPQSITLSR	S7 Phospho	0.99	23.2	235.02	37.79	85.92	1	2	1729.75	865.885	2	0.00271	1.56	469	484	CK
GSBRNA2T00040690001	NQAEWGsPSYLPGEKPF	S7 Phospho	1	27.96	244.81	38.45	32.52	0.994	2	1985.85	993.934	2	-0.00205	-1.03	636	652	MD
GSBRNA2T00040690001	KVLMPNLsGIFSR	S8 Phospho	1	59.15	168.47	36.83	34.65	0.9997	2	1540.79	771.401	2	0.00365	2.37	621	633	SD
GSBRNA2T00040690001	RDSsDSSPSVEVGEIDTSSPFQSVK	S4 Phospho	0.5	0	239.99	39.63	29.35	0.9199	2	2720.24	1361.13	2	1.06	20	8	32	SD
GSBRNA2T00079665001	VQEHNsPRssPDLQER	S6 Phospho, S9 Phospho, S10 Phospho	100%, 100%, 100%	1,000.00, 1,000.00, 1,000.00	119.89	40.19	1.96	0.4289	2	2118.8	1060.41	2	1.01	1.16	674	689	CK
GSBRNA2T00079665001	FEELTASTGsSK	S10 Phospho	0.94	17.98	147.29	36.39	33.39	0.9974	2	1335.56	668.788	2	0.00153	1.14	417	428	SD
GSBRNA2T00079665001	KAsNPSFIAAQSK	S3 Phospho	1	90.37	332.45	37.32	73.18	1	2	1427.68	714.849	2	0.00153	1.07	404	416	MD
GSBRNA2T00079665001	ETLESALLNsPsPDNNILSEK	S10 Phospho, S12 Phospho	100%, 100%	37.67, 57.12	126.34	39.5	5.15	0.3691	2	2430.07	1216.04	2	0.0112	4.61	61	81	MD
GSBRNA2T00079665001	RNsFGNDQEAR	S3 Phospho	1	1000	110.68	35.7	31.66	0.9997	2	1372.55	687.284	2	0.00151	1.1	641	651	SD
GSBRNA2T00079665001	FMQPTQsAK	S7 Phospho	0.99	20.98	65.6	35.41	9.3	0.8285	2	1116.47	559.243	2	0.00291	2.6	663	671	CK
GSBRNA2T00079665001	HLmEStPK	M3 Oxidation, T6 Phospho	100%, 100%	1,000.00, 27.96	76.98	34.03	13.02	0.7524	2	1038.45	520.231	2	1.02	19.1	267	274	SD
GSBRNA2T00079665001	FMQPTQsAKLKVQEHNSPR	S7 Phospho	0.33	0	33.57	38.65	4.46	0.6088	2	2305.11	1153.56	2	0.00605	2.62	663	681	MD
GSBRNA2T00079665001	VAAHPVELSETEKMsQyDsPEASAEADR	S15 Phospho, Y17 Phospho, S19 Phospho	50%, 50%, 50%	0.00, 0.00, 0.00	17.51	39.93	0.58	0.08809	2	3286.23	1096.42	3	-0.0501	-15.2	347	374	SD
GSBRNA2T00079665001	WMsVSNPEK	S3 Phospho	1	54.16	162.49	34.16	28.98	0.9989	2	1156.47	579.24	2	0.00287	2.48	297	305	MD
GSBRNA2T00079665001	AsNPSFIAAQSK	S2 Phospho	1	56.2	168.6	36.87	42.86	0.9997	2	1299.59	650.801	2	0.00123	0.944	405	416	MD
GSBRNA2T00079665001	TSKsDMETEEQQLEGTK	S4 Phospho	0.98	20.19	119.85	37.62	10.54	0.4253	2	2019.82	1010.92	2	-0.0111	-5.47	306	322	SD
GSBRNA2T00111184001	SMsAPSLHPLQGVPSEVKPSGR	S3 Phospho	1	44.18	276.43	38.74	51.47	0.9986	2	2340.14	781.052	3	0.00511	2.18	404	425	SD
GSBRNA2T00111184001	DLGSAsPPIARPVR	S6 Phospho	1	34.46	81.85	36.87	20.71	0.9926	2	1514.76	505.929	3	0.00371	2.45	211	224	CK
GSBRNA2T00111184001	KsPSRPEVLNDWR	S2 Phospho	1	66.42	197.1	37.83	33.57	0.9987	2	1662.79	555.272	3	0.00494	2.97	176	188	SD
GSBRNA2T00111184001	SsPGGmSPGFEQGNR	S2 Phospho, M6 Oxidation	33%, 100%	0.00, 1,000.00	100.74	35.27	25.74	0.9899	2	1602.62	802.316	2	0.00337	2.1	161	175	CK
GSBRNA2T00111184001	sPPYEDAYER	S1 Phospho	1	46.67	102.3	34.01	15.6	0.9422	2	1305.5	653.755	2	0.00409	3.13	146	155	MD
GSBRNA2T00111184001	ySDRSsPGGMSPGFEQGNR	Y1 Phospho, S6 Phospho	25%, 25%	0.00, 0.00	85.51	35.61	1.57	0.5034	2	2187.81	730.277	3	0.000182	0.0832	157	175	MD
GSBRNA2T00111184001	SPsRPEVLNDWR	S3 Phospho	0	0	180.37	37.84	40.67	0.9981	2	1534.7	512.573	3	0.00324	2.11	177	188	SD
GSBRNA2T00111184001	TEEESHsPEQVK	S7 Phospho	1	74.96	324.54	35.95	61.08	0.998	2	1478.59	740.304	2	0.000788	0.533	199	210	SD
GSBRNA2T00111184001	SSSGSRsPPYEDAYER	S7 Phospho	0.94	17.99	153.97	36.94	19.77	0.9457	2	1866.74	934.378	2	-9.19e-05	-0.0492	140	155	SD
GSBRNA2T00111184001	YtNDDKPPR	T2 Phospho	0.5	0	53.92	34.6	11.78	0.6733	2	1184.47	593.244	2	-0.0139	-11.7	122	130	MD
GSBRNA2T00111184001	SSPGGMsPGFEQGNRK	S7 Phospho	0.49	16.47	50.26	41.36	4.46	0.0675	2	2572.07	858.365	3	857	10.9	161	176	SD
GSBRNA2T00052716001	SVsPSPQmALPDVFK	S3 Phospho, M8 Oxidation	99%, 100%	20.19, 1,000.00	180.46	37.93	38.34	0.9981	2	1697.78	849.896	2	0.00327	1.93	58	72	SD
GSBRNA2T00052716001	SPsVPIR	S3 Phospho	1	89.54	117.85	38.72	19.39	0.793	2	1251.6	418.207	3	417	51	115	121	MD
GSBRNA2T00052716001	FStPHPR	T3 Phospho	0.99	21.95	59.42	34.55	12.97	0.8228	2	920.39	461.202	2	-0.000512	-0.556	81	87	MD
GSBRNA2T00052716001	FSQTVsYR	S6 Phospho	0.25	0	60.22	34.36	10.5	0.7186	2	1066.45	534.233	2	0.00357	3.34	14	21	CK
GSBRNA2T00052716001	VKsMKDTGWSK	S3 Phospho	1	59.15	107.01	37.25	18.02	0.9615	2	1345.61	673.814	2	0.00355	2.63	132	142	MD
GSBRNA2T00052716001	sFNLRsPSVPIR	S1 Phospho, S6 Phospho	100%, 100%	42.38, 41.11	105.12	37.74	32.66	0.9821	2	1021.8	511.907	2	-510	483	110	121	MD
GSBRNA2T00056190001	KsGsWDMsPEVMALAAR	S2 Phospho, S4 Phospho, S8 Phospho	100%, 100%, 100%	1,000.00, 1,000.00, 1,000.00	168.05	35.83	26.87	0.9997	2	2074.77	1038.39	2	0.00379	1.82	404	420	MD
GSBRNA2T00056190001	SGsWDMSPEVMALAAR	S3 Phospho	0.5	0	265.3	37.5	55.72	0.9972	2	1786.74	894.379	2	0.00177	0.989	405	420	CK
GSBRNA2T00056190001	LHVKDGELGELsPDVR	S12 Phospho	1	1000	243.56	38.11	34.02	0.9997	2	1842.89	615.304	3	0.00238	1.29	367	382	CK
GSBRNA2T00056190001	DGELGELsPDVR	S8 Phospho	1	1000	260.49	36.43	51.91	1	2	1365.59	683.8	2	0.00381	2.79	371	382	SD
GSBRNA2T00142698001	RRsPtYsPPFR	S3 Phospho, T5 Phospho, S7 Phospho	100%, 98%, 4%	29.23, 15.97, 0.00	60.11	35.39	15.52	0.9482	2	1602.62	535.214	3	0.0059	3.68	525	535	CK
GSBRNA2T00142698001	RsPtySPPFR	S2 Phospho, T4 Phospho, Y5 Phospho	100%, 100%, 1%	56.20, 26.20, 0.00	119.51	33.42	15.84	0.8838	2	1446.52	724.267	2	0.00547	3.78	526	535	CK
GSBRNA2T00142698001	LRsAsPGDDKGR	S3 Phospho, S5 Phospho	100%, 100%	1,000.00, 1,000.00	166.61	35.55	31.95	0.9991	2	1417.57	709.794	2	-0.0014	-0.988	851	862	MD
GSBRNA2T00142698001	sRsRsWETNHR	S1 Phospho, S3 Phospho, S5 Phospho	100%, 100%, 100%	74.87, 35.92, 40.66	109.58	33.6	3.05	0.486	2	1654.58	828.298	2	0.00207	1.25	738	748	SD
GSBRNA2T00142698001	GSLGsPEKEVTGEALK	S5 Phospho	0.99	21.44	249.64	38.1	62.49	0.9974	2	1680.8	841.408	2	0.00389	2.31	328	343	CK
GSBRNA2T00142698001	GSLGsPEKEVTGEALKK	S5 Phospho	1	82.82	287.78	37.69	52.94	0.9987	2	1808.9	603.972	3	0.00327	1.81	328	344	SD
GSBRNA2T00142698001	SNKGSLGsPEKEVTGEALK	S8 Phospho	1	34.27	69.32	38.37	10.39	0.9245	2	2009.97	670.998	3	0.00472	2.35	325	343	CK
GSBRNA2T00031151001	AETSEPAVVAEDsPKEEAK	S13 Phospho	1	157.92	155.01	42.44	6.28	0.6179	2	2066.92	1034.46	2	1.01	1.61	102	120	MD
GSBRNA2T00031151001	ISsFKEESDFFSDLKESEK	S3 Phospho	0.99	20.98	179.77	39.13	12.59	0.865	2	2331.02	778.015	3	0.00335	1.44	36	54	MD
GSBRNA2T00047743001	SNsSSSSSDEEGEDGEKR	S3 Phospho	0.33	0	295.87	34.15	97.75	0.9887	2	1966.69	984.353	2	0.985	-9.06	118	135	SD
GSBRNA2T00047743001	SNSsSSSSDEEGEDGEK	S4 Phospho	0.49	0	190.63	36.28	41.95	0.9949	2	1810.61	906.312	2	1	-0.243	118	134	CK
GSBRNA2T00060691001	LSFLPELMEsVKR	S10 Phospho	1	103.45	93.99	37.28	3.95	0.6409	2	1627.81	814.911	2	0.00211	1.29	676	688	CK
GSBRNA2T00060691001	TLVsGGVR	S4 Phospho	1	65.61	81.09	36.09	16.76	0.9697	2	867.422	434.718	2	0.000728	0.838	922	929	SD
GSBRNA2T00060691001	IFLFSSPESDGsSGYDDQR	S12 Phospho	0.99	24.95	250.19	37.73	52.37	0.9986	2	2229.9	1115.96	2	0.00425	1.9	132	150	SD
GSBRNA2T00060691001	HHGHFQEFPsSPSsAR	S10 Phospho, S14 Phospho	0%, 100%	0.00, 24.95	107.96	36.82	3.06	0.1234	2	1311.84	656.927	2	-655	-98.8	228	243	SD
GSBRNA2T00060691001	QKtLVsGGVR	T3 Phospho, S6 Phospho	100%, 100%	1,000.00, 1,000.00	35.96	36.2	7.92	0.8823	2	1203.54	602.778	2	0.000318	0.264	920	929	MD
GSBRNA2T00060691001	YGDVEGTWsPYYsPR	S9 Phospho, S13 Phospho	25%, 100%	0.00, 24.95	97.8	39.47	10.06	0.6961	2	1936.72	969.367	2	1.01	2.84	213	227	SD
GSBRNA2T00077439001	TSRRssEESSSSESGAFPR	S5 Phospho, S6 Phospho	100%, 100%	35.92, 35.92	168.32	37.12	23.67	0.9835	2	2202.86	1102.44	2	0.00322	1.46	101	119	MD
GSBRNA2T00077439001	sLEVFNPSSGK	S1 Phospho	1	140.51	119.12	36.3	39.27	0.9999	2	1243.55	622.781	2	-0.000352	-0.283	22	32	CK
GSBRNA2T00077439001	TAEWGLSAVKPDSGEDGIsFK	S19 Phospho	0.49	0	57.06	39.13	12.61	0.7452	2	2273.04	758.686	3	0.00994	4.37	71	91	CK
GSBRNA2T00077439001	DsWDRLER	S2 Phospho	1	1000	37.29	34.72	19.53	0.9634	2	1155.47	578.743	2	0.000808	0.699	358	365	CK
GSBRNA2T00077439001	sARTPGRVStPAK	S1 Phospho, T10 Phospho	50%, 50%	0.00, 0.00	90.23	37.31	6.4	0.895	2	1486.67	744.343	2	0.00254	1.71	319	331	CK
GSBRNA2T00077439001	DSVSNDVMVTPGSTTTTtPVR	T18 Phospho	0.89	16.24	192.31	39.05	28.2	0.9593	2	2244.99	1123.5	2	0.995	-3.55	288	308	MD
GSBRNA2T00077439001	NRLsERTEMQSSK	S4 Phospho	1	67.98	150.87	37.71	18.88	0.9788	2	1644.73	823.372	2	4.81e-05	0.0292	496	508	CK
GSBRNA2T00077439001	SLDAPSVEPEELMLSTEVIEPRDsWDR	S24 Phospho	0.99	23.34	91.24	40.09	2.76	0.4816	2	3179.44	1060.82	3	0.00627	1.97	336	362	CK
GSBRNA2T00077439001	KsLEVFNPSSGK	S2 Phospho	1	114.16	98.41	41.09	11.71	0.7617	2	2058.97	687.33	3	687	220	21	32	MD
GSBRNA2T00077439001	RsSEESSSSESGAFPR	S2 Phospho	1	58.42	302.67	36.76	59.02	0.9981	2	1778.71	890.365	2	0.00385	2.16	104	119	CK
GSBRNA2T00077439001	SLDAPSVEPEELMLSTEVIEPRDsWDRLER	S24 Phospho	1	45.51	168.41	39.58	14.29	0.8965	2	3577.67	1193.56	3	0.00717	2	336	365	CK
GSBRNA2T00078839001	ESGSNEDAGDSGSNLsPK	S16 Phospho	1	46.67	176.28	39.77	30.5	0.9954	2	1830.7	916.357	2	1	0.316	138	155	CK
GSBRNA2T00078839001	AVDGETEALPNGDLsPK	S15 Phospho	1	157.92	186.2	38.1	28.4	0.9981	2	1792.78	897.398	2	0.988	-8.4	1490	1506	SD
GSBRNA2T00078839001	GKPTNFAsPR	S8 Phospho	1	59.15	102.3	36.24	39.13	0.9999	2	1153.53	577.772	2	0.00137	1.18	1272	1281	SD
GSBRNA2T00078839001	AESTAQEEDSsDEGWQEAVPK	S11 Phospho	0	0	221.35	37.64	37.89	0.9975	2	2371.93	1186.97	2	0.00175	0.737	1220	1240	SD
GSBRNA2T00078839001	ALKsPSLNK	S4 Phospho	1	21.95	144.72	35.94	34.47	0.9977	2	1036.53	519.273	2	-0.000332	-0.32	1302	1310	SD
GSBRNA2T00078839001	SATEQINKPISMVsPVTVQAGK	S14 Phospho	1	60.34	219.37	40.53	38.34	0.9896	2	1576.79	789.401	2	-787	-156	1327	1348	CK
GSBRNA2T00078839001	NGtPKPDASISSK	T3 Phospho	1	49.77	81.69	36.56	2.49	0.1678	2	1381.61	691.813	2	0.984	-13.8	1113	1125	CK
GSBRNA2T00078839001	TsPNEISISTAGSTSQHAK	S2 Phospho	0.5	0	135.7	38.8	29.99	0.9914	2	1994.9	998.457	2	0.00423	2.12	1282	1300	CK
GSBRNA2T00078839001	HVAcSSADGRTLLESsK	S16 Phospho	0.2	0	48.76	38.21	0.69	0.2069	2	1896.83	633.283	3	-0.0139	-7.32	873	889	MD
GSBRNA2T00078839001	SStPSSTVQR	T3 Phospho	1	46.21	126.05	35.43	24.12	0.9943	2	1128.48	565.248	2	0.000188	0.166	520	529	SD
GSBRNA2T00154245001	INsAESMEIWANQQK	S3 Phospho	1	93.05	228.69	37.93	39.54	0.9997	2	1827.78	914.896	2	-0.00951	-5.2	146	160	SD
GSBRNA2T00154245001	ITsFKPR	S3 Phospho	1	26.2	61.8	34.94	4.41	0.8639	2	927.459	464.737	2	0.00139	1.5	661	667	MD
GSBRNA2T00154245001	DSEDYsDEMGESSGAYIVR	S6 Phospho	1	30.97	302.9	35.84	93.35	0.9996	2	2188.81	1095.41	2	-0.00925	-4.22	238	256	SD
GSBRNA2T00154245001	DPPIWAEImRFFSNSRKPMILALARPDPK	M9 Oxidation	0.5	0	0	33.39	0.02	0.1044	2	2274.54	1138.28	2	-1140	-69.4	456	484	SD
GSBRNA2T00157245001	SAsVGNWILESK	S3 Phospho	1	26.2	204.38	36.89	65.63	0.9985	2	1369.63	685.823	2	0.00367	2.68	529	540	CK
GSBRNA2T00157245001	GVsAWNFNVEDLK	S3 Phospho	1	1000	226.09	37.42	72.74	0.9999	2	1557.69	779.851	2	0.00163	1.04	334	346	MD
GSBRNA2T00157245001	ASANSFsAPIK	S7 Phospho	1	43.29	87.27	36.13	14.48	0.8442	2	1172.51	587.264	2	0.987	-13.8	477	487	CK
GSBRNA2T00157245001	APsFSGPLNLPNR	S3 Phospho	1	77.86	270.77	37.28	71.52	1	2	1448.68	725.349	2	0.00249	1.72	464	476	CK
GSBRNA2T00157245001	KSAsVGNWILESK	S4 Phospho	0.99	20.19	175.41	37.26	30.07	0.9573	2	999.152	500.583	2	-499	-215	528	540	MD
GSBRNA2T00157245001	TASSAEQTTPsPK	S11 Phospho	1	46.21	233.13	36.57	46.84	0.9973	2	1383.59	692.804	2	0.000608	0.439	392	404	SD
GSBRNA2T00129483001	SLGsFRsAANV	S4 Phospho, S7 Phospho	100%, 100%	67.98, 57.60	84.51	34.99	0.87	0.5814	2	1267.5	634.759	2	0.0029	2.28	277	287	MD
GSBRNA2T00129483001	SLGsFR	S4 Phospho	1	50.19	83.47	34.05	32.06	0.5	2	745.317	373.666	2	0.000668	0.895	277	282	CK
GSBRNA2T00129483001	AKDVEAVSGEGFQtR	T14 Phospho	0	0	66.37	37.91	12.64	0.8691	1	1672.75	837.382	2	0.00373	2.23	2	16	MD
GSBRNA2T00097529001	VDSsGEVcGATFQVDSEVK	S4 Phospho	1	26.2	182.77	38.31	35.1	0.9836	2	2092.88	1047.45	2	0.0137	6.53	214	232	SD
GSBRNA2T00097529001	VESsQNWAGHI	S4 Phospho	0.5	0	129.34	35.45	28.21	0.9506	2	1307.52	654.769	2	0.989	-10.3	241	251	CK
GSBRNA2T00097529001	VDsSGEVcGATFQVDSEVKR	S3 Phospho	0.5	0	236.02	39	69.68	0.9967	2	2248.97	1125.49	2	0.00118	0.526	214	233	CK
GSBRNA2T00097529001	VTNEAImVIEAYRtLRDR	M7 Oxidation, T14 Phospho	100%, 50%	1,000.00, 0.00	45.32	41.19	0.64	0.09664	2	2245.08	749.368	3	-0.00931	-4.15	99	116	SD
GSBRNA2T00097529001	TVANSPDALQsPHSDSPSYALK	S11 Phospho	1	81.07	293.22	39.22	58.35	0.9995	2	2364.07	789.03	3	0.00556	2.35	8	29	CK
GSBRNA2T00097529001	TVFAAADADGTVPFFWGtDAEGHLVLSDDTAIVKKGcSK	T18 Phospho	0.05	0	17.54	40.47	0.52	0.09705	2	2784.02	1393.02	2	-1390	-53.8	143	181	MD
GSBRNA2T00126702001	RAPsFsGPLNLSTR	S4 Phospho, S6 Phospho	100%, 100%	91.31, 96.95	85.78	39.79	13.49	0.8686	2	1108.49	555.252	2	-553	236	504	517	SD
GSBRNA2T00126702001	KSAsVGNWIPEPK	S4 Phospho	0.5	0	220.11	37.36	44.84	0.9974	2	1491.71	746.864	2	0.00155	1.04	581	593	CK
GSBRNA2T00126702001	ASSNSLsAPIK	S7 Phospho	0.99	23.2	88.59	36.17	14.2	0.7474	2	1154.52	578.268	2	0.984	-16.2	518	528	CK
GSBRNA2T00126702001	SAsVGNWIPEPK	S3 Phospho	1	24.44	151.88	37	30.32	0.9923	2	1363.62	682.818	2	0.00365	2.67	582	593	CK
GSBRNA2T00126702001	GVsAWNFDVK	S3 Phospho	1	1000	210.84	35.94	62.16	0.9999	2	1201.52	601.767	2	0.00301	2.5	367	376	MD
GSBRNA2T00126702001	RsPQSsPLR	S2 Phospho, S6 Phospho	100%, 50%	47.48, 0.00	95.33	35.36	3.26	0.5454	2	1186.49	594.252	2	0.000618	0.52	572	580	SD
GSBRNA2T00126702001	FSVTsGNLDLAK	S5 Phospho	1	23.19	77.11	40.95	5.24	0.2864	2	1330.62	666.318	2	0.00445	3.34	551	562	SD
GSBRNA2T00126702001	SEsEHQAAPSVK	S3 Phospho	0.99	22.23	211.55	36.72	48.13	0.9973	2	1348.57	675.291	2	0.00167	1.24	492	503	CK
GSBRNA2T00126702001	APsFSGPLNLSTR	S3 Phospho	1	60.18	246.41	37.4	71.52	0.9975	2	1425.67	713.842	2	0.00341	2.39	505	517	CK
GSBRNA2T00126702001	QSQsGPLTSR	S4 Phospho	0.99	20.19	75	35.63	18.63	0.9784	2	1139.5	570.759	2	0.00537	4.71	468	477	CK
GSBRNA2T00126702001	RQsQSGPLTSR	S3 Phospho	1	42.13	76.26	36.89	5.37	0.643	2	1295.6	648.807	2	0.00105	0.808	467	477	CK
GSBRNA2T00122106001	MVsDKFKDILQAPTLESK	S3 Phospho	1	155.97	196.89	38	47.53	1	2	2129.05	710.691	3	0.00212	0.996	23	40	CK
GSBRNA2T00122106001	MVsDKFK	S3 Phospho	1	1000	104.46	34.49	29.38	0.9	2	933.405	467.71	2	0.00167	1.79	23	29	MD
GSBRNA2T00122106001	KTsMVEQESSGSK	S3 Phospho	0.99	21.43	147.57	36.82	32.44	0.9964	2	1477.62	739.817	2	1	0.216	315	327	CK
GSBRNA2T00122106001	IELGLssDEDEK	S6 Phospho, S7 Phospho	100%, 100%	1,000.00, 1,000.00	103.29	34.54	20.91	0.9988	2	1493.56	747.788	2	0.00428	2.86	369	380	SD
GSBRNA2T00122106001	DAGPKPtKEEHHVK	T7 Phospho	1	1000	39.54	38.04	0.76	0.3271	2	1652.77	827.394	2	1	-1.29	328	341	MD
GSBRNA2T00150943001	AEQQESQSLNTPATVAANQQAEITNATGGNVtPDR	T32 Phospho	1	83.01	370.46	40.33	93.83	0.9999	2	3690.68	1231.23	3	0.00137	0.372	50	84	CK
GSBRNA2T00150943001	SDsSVsEDGPKER	S3 Phospho, S6 Phospho	99%, 99%	23.19, 24.95	142.47	33.86	47.91	0.9976	2	1551.55	776.782	2	0.0012	0.772	411	423	MD
GSBRNA2T00150943001	LNLDRssGDEsMEDEPESK	S6 Phospho, S7 Phospho, S11 Phospho	100%, 100%, 100%	276.71, 256.36, 245.72	285.63	33.93	40.62	0.9999	2	2376.82	1189.42	2	0.00509	2.14	295	313	MD
GSBRNA2T00150943001	SDsSVSEDGPK	S3 Phospho	1	55.92	171.73	33.42	58.02	0.9982	2	1186.44	594.228	2	0.00185	1.56	411	421	SD
GSBRNA2T00150943001	LEQNVSKsQEPSTVIGESHPSDVEK	S8 Phospho	0.33	0	208.12	39.76	19.09	0.955	2	2847.31	950.109	3	0.00628	2.21	238	262	MD
GSBRNA2T00150943001	DFSRSDSsVSEDGPK	S8 Phospho	0	0	161.02	36.33	16.16	0.748	2	1691.68	846.846	2	0.00897	5.3	407	421	CK
GSBRNA2T00150943001	VSVGGGDVsDAANAADMTK	S9 Phospho	1	87.01	185.78	37.72	64.79	0.9999	2	1843.77	922.894	2	0.00673	3.65	263	281	MD
GSBRNA2T00150943001	VPEAQATNSVAPPTTtPK	T16 Phospho	1	33.56	350.22	41.84	59.77	0.9804	2	2833.35	945.456	3	945	-43.9	383	400	CK
GSBRNA2T00046474001	ALsESTHSHPFK	S3 Phospho	0.96	18.95	122.72	37.35	18.84	0.9637	2	1419.62	474.214	3	0.00291	2.05	280	291	CK
GSBRNA2T00046474001	RKsESDELPAKPGR	S3 Phospho	1	54.16	226.37	37.79	47.41	1	2	1648.8	825.406	2	0.00297	1.8	292	305	CK
GSBRNA2T00046474001	KsESDELPAKPGR	S2 Phospho	1	77.86	283.28	37.37	69.69	1	2	1492.7	747.355	2	0.00253	1.69	293	305	MD
GSBRNA2T00046474001	SsGEMSDGDVAGGR	S2 Phospho	0.5	0	229.2	33.83	66.62	0.988	2	1403.51	702.762	2	0.00755	5.37	97	110	MD
GSBRNA2T00046474001	MSENVVPsGR	S8 Phospho	1	95.84	69.39	35.09	24.07	0.999	2	1154.48	578.248	2	0.00329	2.85	307	316	CK
GSBRNA2T00046474001	LsFMGMK	S2 Phospho	1	1000	72.59	38	9.38	0.9	2	892.359	447.187	2	8.81e-05	0.0986	344	350	SD
GSBRNA2T00046474001	GQSQDESLEDGFIEYGEEDDEIsDRDERPEsVDDKVR	S23 Phospho, S31 Phospho	47%, 99%	0.00, 18.95	71.95	39.41	4.89	0.5247	2	4446.78	1483.27	3	0.00144	0.324	353	389	SD
GSBRNA2T00046474001	KGQSQDESLEDGFIEYGEEDDEIsDRDERPESVDDK	S24 Phospho	0.82	9.63	260.45	39.91	48.31	0.9982	2	4239.74	1060.94	4	0.0041	0.966	352	387	MD
GSBRNA2T00046474001	ALsESTHSHPFKR	S3 Phospho	0.31	21.42	107.01	38.08	9.86	0.7466	2	1575.72	526.248	3	0.00219	1.39	280	292	CK
GSBRNA2T00046474001	GGIPRVsEDLK	S7 Phospho	1	1000	105.32	36.71	7.34	0.7949	2	1249.61	625.812	2	0.00277	2.21	111	121	CK
GSBRNA2T00043696001	SFADIIQRPHsAGNHPIAEDIHAISSGIASER	S11 Phospho	1	27.53	144.34	39.04	16.4	0.924	2	3475.67	696.142	5	0.0106	3.04	194	225	MD
GSBRNA2T00043696001	SGsAPPSMEGSFAALR	S3 Phospho	0.98	17.02	192.99	37.29	75.47	0.9972	2	1643.7	548.908	3	0.00166	1.01	63	78	CK
GSBRNA2T00043696001	SWQASsR	S6 Phospho	0.33	0	21.41	32.28	8.22	0.6593	2	900.35	451.182	2	0.000708	0.786	17	23	MD
GSBRNA2T00043696001	HLGGDGNNLsPTASWDDMGIR	S10 Phospho	1	24.95	209.69	38.71	21.25	0.968	2	2292.97	1147.49	2	1	-0.122	136	156	SD
GSBRNA2T00043696001	FEQLFGEEsEAsEGGAEG	S9 Phospho, S12 Phospho	100%, 100%	1,000.00, 1,000.00	144.22	33.93	84.49	0.9998	2	2031.7	1016.86	2	0.00212	1.04	931	948	SD
GSBRNA2T00043696001	mPVQyTPSSyQVQATsPQQMtyPRMGGGtHDmmQNLPR	M1 Oxidation, Y5 Phospho, Y10 Phospho, S16 Phospho, T21 Phospho, Y22 Phospho, T29 Phospho, M32 Oxidation, M33 Oxidation	96%, 60%, 60%, 60%, 60%, 60%, 60%, 51%, 51%	11.75, 0.00, 0.05, 0.00, 0.05, 0.05, 0.03, 0.00, 0.00	5.61	37.2	0.05	0.1528	2	4841.79	1211.46	4	1.05	10.3	311	348	CK
GSBRNA2T00042972001	ETLESALLNsPsPDNNIVSEK	S10 Phospho, S12 Phospho	100%, 100%	46.17, 77.95	139.06	39.3	23.96	0.9748	2	2416.05	806.358	3	0.00769	3.18	62	82	SD
GSBRNA2T00042972001	RKAsNPSFIAAQSK	S4 Phospho	1	53.24	142.32	37.25	37.95	0.9999	2	1583.78	528.935	3	0.00161	1.02	419	432	MD
GSBRNA2T00116258001	GRsPAFNALAATFESQNAR	S3 Phospho	1	195.7	204	38.85	27.5	0.9976	2	2087.94	696.989	3	0.986	-7.87	782	800	CK
GSBRNA2T00116258001	LKTTSsDPVSDIDVtR	S6 Phospho, T15 Phospho	33%, 33%	0.00, 0.00	1.94	40.45	0.88	0.3077	2	1893.82	632.28	3	1	-0.31	919	934	MD
GSBRNA2T00116258001	SMsFsPERVR	S3 Phospho, S5 Phospho	67%, 67%	0.00, 0.00	33.09	38.58	7.06	0.8197	2	1354.52	678.267	2	0.0044	3.24	770	779	MD
GSBRNA2T00116258001	ENENEEEKsMSSR	S9 Phospho	0.99	24.95	29.56	35.4	1.16	0.5276	2	1647.61	824.814	2	0.00447	2.71	879	891	SD
GSBRNA2T00116258001	SMsFsPER	S3 Phospho, S5 Phospho	100%, 100%	54.16, 93.41	116.84	28.36	23.55	0.99	2	1099.35	550.681	2	0.00244	2.22	770	777	SD
GSBRNA2T00116258001	KLyPRSVtPDSSK	Y3 Phospho, T8 Phospho	6%, 93%	0.00, 14.06	108.34	41.73	4.58	0.06719	2	2455.08	819.368	3	818	52.5	811	823	CK
GSBRNA2T00036229001	SMsFsPDR	S3 Phospho, S5 Phospho	100%, 100%	70.57, 83.70	90.34	29.42	4.37	0.1329	2	1085.33	543.673	2	0.00262	2.41	778	785	SD
GSBRNA2T00036229001	sMSFsPDRVR	S1 Phospho, S5 Phospho	50%, 100%	0.00, 39.21	76.93	33.77	10.13	0.7931	2	1340.5	671.258	2	0.00306	2.28	778	787	MD
GSBRNA2T00136707001	GRSPssPPPR	S5 Phospho, S6 Phospho	50%, 50%	0.00, 0.00	71.41	34.48	15.79	0.725	2	797.65	399.832	2	-399	327	269	278	SD
GSBRNA2T00136707001	RsPSASGSSSR	S2 Phospho	0.86	15.01	36.83	39.55	1.2	0.0899	2	1737.73	580.251	3	580	-190	9	19	SD
GSBRNA2T00136707001	tsLSPR	T1 Phospho, S2 Phospho	100%, 100%	56.20, 60.18	59.09	36.35	6.88	0.4007	2	820.31	411.162	2	1.02	17	218	223	MD
GSBRNA2T00136707001	RLPVSsPR	S6 Phospho	0.5	0	110.31	35.82	15.74	0.9374	2	990.503	496.259	2	0.00215	2.17	237	244	SD
GSBRNA2T00136707001	GRSPssPPPRR	S5 Phospho, S6 Phospho	51%, 51%	0.00, 0.00	64.18	36.14	3.24	0.3534	2	1352.57	451.865	3	-0.00152	-1.12	269	279	MD
GSBRNA2T00136707001	SPPPPPKGAsSPSK	S10 Phospho	0.99	18.69	62.27	41.27	0.24	0.109	2	1412.66	707.339	2	-0.00651	-4.61	68	81	MD
GSBRNA2T00136707001	AGsPFR	S3 Phospho	1	1000	130.32	34.18	35.49	0.5	2	713.29	357.652	2	0.000208	0.291	263	268	CK
GSBRNA2T00136707001	sRSRSISPR	S1 Phospho	1	60.18	78.51	36.45	12.08	0.5427	2	1124.54	563.275	2	-0.01	-8.91	336	344	SD
GSBRNA2T00136707001	ETsPLRKTsLsPR	S3 Phospho, S9 Phospho, S11 Phospho	50%, 50%, 100%	0.00, 0.00, 24.95	73.58	37.65	4.65	0.4146	2	1710.72	856.368	2	0.00735	4.29	211	223	CK
GSBRNA2T00136707001	LPVssPRRRPSSPIR	S4 Phospho, S5 Phospho	100%, 100%	48.38, 49.77	76.41	41.28	0.38	0.1003	2	1864.92	933.466	2	0.994	-4.46	238	252	MD
GSBRNA2T00156108001	KGQDAEQSLLsR	S11 Phospho	0.99	21.44	109.8	37.26	78.34	1	2	1410.65	706.334	2	0.00309	2.19	519	530	SD
GSBRNA2T00156108001	SQQVSAsALR	S7 Phospho	0.5	0	96.54	36.57	4.19	0.4936	2	1125.52	563.768	2	0.00405	3.59	99	108	CK
GSBRNA2T00156108001	RYsDPAQNGDLPSPGSGSSR	S3 Phospho	0.99	21.95	162.67	38.23	7.89	0.2791	2	2127.89	710.304	3	0.988	-6.88	872	891	SD
GSBRNA2T00156108001	AAAASSWSDNGSTESsPK	S16 Phospho	0.98	22.52	161.21	36.48	14.04	0.7019	2	1832.71	917.364	2	0.986	-8.91	817	834	MD
GSBRNA2T00156108001	QSsLLSK	S3 Phospho	0.5	0	69.8	34.88	31.76	0.9	2	841.396	421.705	2	0.00139	1.65	799	805	CK
GSBRNA2T00156108001	YSDPAQNGDLPsPGSGSSR	S12 Phospho	1	74.63	258.94	37.14	39.15	0.9942	2	1971.79	986.9	2	0.985	-9.19	873	891	CK
GSBRNA2T00156108001	QLsVHDNR	S3 Phospho	1	1000	83.71	35.32	26.06	0.99	2	1047.45	524.734	2	0.00261	2.49	809	816	SD
GSBRNA2T00156108001	AAsPQPDGSMK	S3 Phospho	1	77.91	62.14	34.58	4.35	0.659	2	1167.47	584.74	2	0.00215	1.84	531	541	SD
GSBRNA2T00156108001	QsFSEGSLDK	S2 Phospho	1	24.95	116.37	35.96	13.59	0.7413	2	1177.49	589.752	2	1.02	14.8	704	713	MD
GSBRNA2T00086547001	NDIVDAGKVEtPENK	T11 Phospho	1	1000	273.51	38.04	57.16	1	2	1707.78	854.896	2	0.00593	3.47	336	350	CK
GSBRNA2T00129609001	SARstsPPAPPADSSQPPHPK	S4 Phospho, T5 Phospho, S6 Phospho	67%, 67%, 67%	0.00, 0.00, 0.00	154.25	38.28	11.93	0.8621	2	2350.94	784.655	3	0.00441	1.88	138	158	CK
GSBRNA2T00129609001	sARstsPPAPPADSSQPPHPKSySDIMsmIQR	S1 Phospho, S4 Phospho, T5 Phospho, S6 Phospho, Y23 Phospho, S28 Phospho, M29 Oxidation	67%, 67%, 67%, 67%, 67%, 67%, 33%	0.00, 0.00, 0.00, 0.00, 0.00, 0.00, 0.00	0	40.65	0.29	0.06106	2	2642.3	1322.16	2	-1320	175	138	169	SD
GSBRNA2T00129609001	STsPPAPPADSSQPPHPK	S3 Phospho	0.33	0	115.69	38.45	11.67	0.658	2	1876.83	939.425	2	-0.00139	-0.741	141	158	CK
GSBRNA2T00129609001	sWVPPQPPPVVMPEAAEAIR	S1 Phospho	1	1000	78.53	38.65	6.23	0.3609	2	1500.06	751.037	2	-750	5.73	257	276	SD
GSBRNA2T00129609001	ADAKPsLAEEAVAAAKAASAAASDVARGSQEMMK	S6 Phospho	1	67.82	38.07	40.1	8.53	0.324	2	2255.75	1128.88	2	-1130	100	29	62	CK
GSBRNA2T00132360001	IHQDNQFsLPGR	S8 Phospho	1	1000	118.17	41.41	13.45	0.9721	2	1490.67	746.344	2	0.00641	4.3	628	639	CK
GSBRNA2T00132360001	VHsLVSSR	S3 Phospho	1	61.87	96.58	34.79	11.77	0.8386	2	963.454	482.734	2	-0.000112	-0.116	168	175	CK
GSBRNA2T00062598001	VLLPNLsGIFNR	S7 Phospho	1	1000	107.77	36.27	31.4	0.9997	2	1421.74	711.88	2	0.00147	1.03	615	626	SD
GSBRNA2T00062598001	MSAESSsPQHHHYK	S7 Phospho	0.25	0	101.72	36.27	17.65	0.9545	2	1705.68	427.426	4	1.01	1.4	578	591	SD
GSBRNA2T00062598001	AEVVDKLAGmKVAAAVAQVEAVR	M10 Oxidation	1	1000	54	31.66	1.09	0.3695	2	2341.29	781.438	3	1.01	2.1	485	507	SD
GSBRNA2T00062598001	KVLLPNLsGIFNR	S8 Phospho	1	1000	84.2	35.23	34.08	0.9995	2	1549.84	517.62	3	-0.000518	-0.334	614	626	SD
GSBRNA2T00062598001	KSTSSESGEAQsITLSQEELNSLR	S12 Phospho	0.03	0	116.73	39.52	12.7	0.8377	2	2660.22	887.749	3	0.00601	2.26	459	482	SD
GSBRNA2T00029173001	HNSsPAGLFSSIDVETAYAAVMK	S4 Phospho	0.5	0	248.39	39.35	39.48	0.9908	2	2475.13	826.052	3	1.01	4.87	148	170	MD
GSBRNA2T00029173001	TQsGGLDQYK	S3 Phospho	1	54.16	78.75	35.21	2.82	0.1922	2	1176.48	589.248	2	0.995	-6.76	241	250	SD
GSBRNA2T00029173001	TLsGGFNQGSASSK	S3 Phospho	1	65.93	207	37.04	59.45	0.9995	2	1419.61	710.811	2	0.00393	2.77	221	234	SD
GSBRNA2T00029173001	SLsDIEQLLSDSIPcK	S3 Phospho	0.99	19.23	350.44	42.23	80.78	0.9928	2	1884.86	943.438	2	1	-0.194	273	288	CK
GSBRNA2T00029173001	RPPLAHHMsLPK	S9 Phospho	1	1000	92.91	36.93	12.77	0.9838	2	1462.73	488.584	3	0.00374	2.56	261	272	MD
GSBRNA2T00029173001	TLsGGFNQGSAsSKR	S3 Phospho, S12 Phospho	40%, 40%	0.00, 0.00	55.02	36.77	26.58	0.9822	2	1655.67	828.842	2	-0.00162	-0.979	221	235	SD
GSBRNA2T00029173001	YQsAPSSYFSSFGESIEEFLDRPTSPEtER	S3 Phospho, T28 Phospho	100%, 0%	44.00, 0.00	325.95	39.86	99.34	0.9999	2	3602.48	1201.84	3	0.00454	1.26	29	58	CK
GSBRNA2T00018172001	KEDAGQGAPEsEPEAETK	S11 Phospho	1	154.44	353.56	37.82	56.89	1	2	1951.82	976.915	2	0.0104	5.33	269	286	CK
GSBRNA2T00018172001	ESVEsPTNKEEATEIK	S5 Phospho	1	34.27	171.36	38.54	56.17	0.9997	2	1869.83	624.283	3	0.00266	1.42	244	259	SD
GSBRNA2T00018172001	DADEEGEKPEGGGVGNSHAQEEDTEMsPLKGTEENVTVK	S27 Phospho	1	21.44	106.11	40.29	0.22	0.4497	2	4178.79	1045.7	4	0.01	2.39	163	201	MD
GSBRNA2T00018172001	ESVEsPTNK	S5 Phospho	0.98	20.19	25.33	34.22	6.97	0.81	2	1069.43	535.724	2	0.00129	1.2	244	252	MD
GSBRNA2T00018172001	STPsPDKEPPK	S4 Phospho	1	60.18	170.89	36.69	32.49	0.9989	2	1261.56	631.788	2	0.00197	1.56	140	150	MD
GSBRNA2T00018172001	EQTHDLVGDTSKEsVESPTNKEEATEIK	S14 Phospho	0.03	0	252.93	40	37	0.9971	2	3180.44	1061.15	3	0.00627	1.97	232	259	CK
GSBRNA2T00018172001	EDAGQGAPEsEPEAETK	S10 Phospho	1	57.6	91.02	36.89	7.22	0.8384	2	1823.72	912.865	2	0.00509	2.79	270	286	MD
GSBRNA2T00018172001	TKStPsPDKEPPK	T4 Phospho, S6 Phospho	33%, 100%	0.00, 54.16	136.62	36.89	5	0.2477	2	1570.66	786.338	2	-0.00692	-4.4	138	150	CK
GSBRNA2T00134638001	RPsFESISSGETDVSQWNVLQFNTGSSAPFIIK	S3 Phospho	0.84	14.23	196.02	39.5	35.78	0.9951	2	3707.75	1236.92	3	-0.00173	-0.466	1130	1162	MD
GSBRNA2T00134638001	SDAALLNLEEGSsPIQNPSTAAEDSR	S13 Phospho	0.5	0	320.72	39.9	71.18	0.9949	2	2751.22	918.082	3	-0.000468	-0.17	1019	1044	CK
GSBRNA2T00134638001	RYSIsAAHAPELSK	S5 Phospho	0.33	0	146.16	37.57	16.99	0.8892	2	1608.76	537.262	3	-0.00118	-0.732	40	53	SD
GSBRNA2T00134638001	STSRGssPGRsPVR	S6 Phospho, S7 Phospho, S11 Phospho	25%, 99%, 100%	0.00, 23.98, 43.19	75.54	36.01	1.71	0.6162	2	1669.64	835.827	2	0.00231	1.38	816	829	MD
GSBRNA2T00134638001	YsISAAHAPELSK	S2 Phospho	0.49	0	137.02	37.34	26.16	0.9969	2	1452.67	727.342	2	0.00347	2.39	41	53	CK
GSBRNA2T00134638001	SMAVSTQVSsPSSR	S10 Phospho	0.99	26.2	302.52	36.93	65.16	0.9976	2	1502.65	752.331	2	0.00471	3.13	645	658	CK
GSBRNA2T00134638001	AsPNIQPASVNR	S2 Phospho	1	80.83	83.69	41.11	0.49	0.06273	2	1998.89	667.306	3	666	232	659	670	MD
GSBRNA2T00135571001	VTSADLsPK	S7 Phospho	1	93.41	168.86	35.74	60.89	1	2	996.455	499.235	2	0.00215	2.15	542	550	MD
GSBRNA2T00135571001	KYSsGSLIPESTYSPK	S4 Phospho	0.25	0	248.13	38.33	45.11	0.9974	2	1822.84	912.429	2	0.00451	2.47	477	492	CK
GSBRNA2T00135571001	YSSGSLIPESTYsPK	S13 Phospho	0.25	0	101.38	41.82	6.02	0.3419	2	1694.74	848.38	2	0.000388	0.229	478	492	CK
GSBRNA2T00135571001	ASsIGSLAHTTK	S3 Phospho	1	23.98	184.19	36.47	53.2	0.998	2	1251.59	626.802	2	0.00305	2.43	445	456	CK
GSBRNA2T00135571001	SQAALIsDDDSSHAEEPDFNRK	S7 Phospho	1	67.33	243.75	39.11	39.5	0.9997	2	2512.06	838.362	3	1.01	2.07	341	362	CK
GSBRNA2T00135571001	GIsAWNFNLEDLK	S3 Phospho	1	1000	248.38	37.56	84.02	0.9994	2	1585.72	793.865	2	-0.00177	-1.12	328	340	SD
GSBRNA2T00135571001	FKVTSADLsPK	S9 Phospho	1	54.52	150.35	36.58	15.75	0.8919	2	1271.62	636.818	2	0.00557	4.38	540	550	MD
GSBRNA2T00135571001	QQPGSPETsVDELLQMTPATAR	S9 Phospho	0.96	18.95	58.44	39.55	0.46	0.1412	2	2436.1	813.041	3	0.996	-2.85	608	629	SD
GSBRNA2T00135571001	DTVDEMSDsPHVEHK	S9 Phospho	0.33	0	109.52	40.13	16.18	0.9447	2	1804.7	903.357	2	0.00187	1.03	523	537	CK
GSBRNA2T00135571001	SYsGSLQR	S3 Phospho	1	27.45	134.51	35.16	34.4	0.99	2	976.403	489.209	2	0.00151	1.54	512	519	SD
GSBRNA2T00135571001	SQAALIsDDDSSHAEEPDFNR	S7 Phospho	1	41.18	223.98	38.41	31.58	0.9938	2	2382.97	795.329	3	0.00535	2.25	341	361	CK
GSBRNA2T00092987001	NVsGALQSDGRPVATR	S3 Phospho	0.33	0	108.53	37.96	32.41	0.9996	2	1706.81	854.415	2	0.00437	2.56	282	297	MD
GSBRNA2T00092987001	MQMQsLQER	S5 Phospho	1	1000	142.7	34.84	23.97	0.9994	2	1229.5	615.755	2	0.00171	1.39	63	71	SD
GSBRNA2T00092987001	MLAYStVGTPDYIAPEVLLK	T6 Phospho	0.33	0	238.73	38.14	57.98	0.9964	2	2260.12	1131.07	2	0.00875	3.87	313	332	MD
GSBRNA2T00092987001	MLsSKDINFVGYTYK	S3 Phospho	1	30.97	213.85	38.42	46.96	0.9982	2	1844.85	923.43	2	0.00305	1.65	468	482	CK
GSBRNA2T00078296001	GVsGSStPVHYK	S3 Phospho, T7 Phospho	100%, 33%	81.61, 0.00	176.79	35.2	34.79	0.9978	2	1377.54	689.777	2	0.0025	1.81	284	295	MD
GSBRNA2T00078296001	SNPSsPPHPTEGRSSPPVSyYGIK	S5 Phospho, Y20 Phospho	25%, 25%	0.00, 0.00	100.61	39.75	1.69	0.3912	2	2700.17	901.064	3	0.00913	3.38	26	49	CK
GSBRNA2T00078296001	SsPPVSYYGIK	S2 Phospho	0.5	0	174.92	36.96	55.19	0.9971	2	1276.58	639.296	2	0.00373	2.92	39	49	CK
GSBRNA2T00078296001	TEAIFYEPDADVtPRSEASLsPFR	T13 Phospho, S21 Phospho	100%, 33%	36.22, 0.00	143.11	39.66	12.44	0.6912	2	2857.24	953.42	3	0.0122	4.26	104	127	MD
GSBRNA2T00078296001	SsPPMsPFHGATSR	S2 Phospho, S6 Phospho	25%, 99%	0.00, 24.44	84.01	34.95	7.36	0.6152	2	1617.61	809.812	2	0.00548	3.38	237	250	CK
GSBRNA2T00078296001	SASKSNPssPPHPTEGR	S8 Phospho, S9 Phospho	25%, 25%	0.00, 0.00	172.61	37.16	23.22	0.9646	2	1894.76	632.594	3	-0.000668	-0.352	22	38	CK
GSBRNA2T00078296001	sAPssPFHPSRSPPHTR	S1 Phospho, S4 Phospho, S5 Phospho	100%, 25%, 25%	54.47, 0.00, 0.00	114.87	37.03	0.1	0.3928	2	2083.82	695.612	3	0.00867	4.16	198	214	MD
GSBRNA2T00078296001	SNPssPPHPTEGR	S4 Phospho, S5 Phospho	1%, 100%	0.00, 23.98	94.61	34.93	5.16	0.5961	2	1521.57	761.79	2	0.000998	0.656	26	38	MD
GSBRNA2T00078296001	YStPERPR	T3 Phospho	0.98	20.98	91.2	35.6	10.35	0.8046	2	1084.47	543.244	2	0.00293	2.7	90	97	CK
GSBRNA2T00078296001	SEsEYAFPISDHHTTHWK	S3 Phospho	0.48	24.95	189.53	38.64	22.69	0.9826	2	2250.94	751.32	3	0.00232	1.03	51	68	CK
GSBRNA2T00078296001	SEAsLsPFR	S4 Phospho, S6 Phospho	100%, 100%	39.33, 55.86	74.74	37.12	16.02	0.9256	2	1152.42	577.22	2	-0.000542	-0.47	119	127	CK
GSBRNA2T00078296001	MHETEANVsPFHPSR	S9 Phospho	1	44.45	110.58	37.38	19.42	0.9585	2	1817.76	606.926	3	0.000182	0.1	151	165	SD
GSBRNA2T00078296001	GKDHYEADADVtPRssPPMsPFHGATSR	T12 Phospho, S15 Phospho, S16 Phospho, S20 Phospho	100%, 100%, 100%, 100%	106.34, 116.47, 113.37, 79.68	189.58	37.35	17.02	0.9726	2	3332.25	1111.76	3	0.00398	1.19	223	250	MD
GSBRNA2T00117761001	RKPmAEssDDEEEGIIVR	M4 Oxidation, S7 Phospho, S8 Phospho	100%, 100%, 100%	1,000.00, 1,000.00, 1,000.00	158.25	38.27	23.4	0.9899	2	1491.28	746.647	2	-745	265	1109	1126	CK
GSBRNA2T00117761001	KPMAEssDDEEEGIIVR	S6 Phospho, S7 Phospho	100%, 100%	1,000.00, 1,000.00	210.77	37.4	32.78	0.9997	2	2064.82	1033.42	2	1.01	2.17	1110	1126	MD
GSBRNA2T00117761001	IDsPSTIVFR	S3 Phospho	1	81.61	207.67	36.61	56.71	1	2	1213.58	607.795	2	0.00185	1.52	1127	1136	MD
GSBRNA2T00117761001	HPLDAAKSESsMATR	S11 Phospho	0.02	0	47.7	41.79	4.64	0.1516	2	1680.73	841.374	2	1	-1.57	1070	1084	CK
GSBRNA2T00117761001	SAsFGGIINNKPQDNVLYK	S3 Phospho	0.99	22.23	175.74	38.57	17.95	0.828	2	2145.03	716.016	3	0.996	-2.97	1050	1068	SD
GSBRNA2T00117761001	cIGQmVLLAGPGVLIStFcLASLVKLTFPYsWDWK	M5 Oxidation, T17 Phospho, S31 Phospho	100%, 33%, 33%	1,000.00, 0.00, 0.00	0	38.15	3.08	0.186	2	4147.03	1383.35	3	1.04	8.96	120	154	CK
GSBRNA2T00117761001	VIIFNtGAFGAHRTLQRKPSSLSSPIGSssEHQLQR	T6 Phospho, S29 Phospho, S30 Phospho	100%, 25%, 25%	74.47, 0.00, 0.00	36.31	38.34	0.64	0.1419	2	2764.68	1383.35	2	-1380	174	963	998	SD
GSBRNA2T00129755001	YsISAAQAPELSK	S2 Phospho	0.5	0	93.91	37.35	9.33	0.5371	2	1443.66	722.836	2	-0.00743	-5.14	39	51	MD
GSBRNA2T00129755001	AsPNVQPASVNR	S2 Phospho	1	102	129.93	37.11	38.35	0.9998	2	1318.61	660.312	2	0.00587	4.45	657	668	CK
GSBRNA2T00129755001	RYsISAAQAPELSK	S3 Phospho	0.99	21.43	142.26	37.71	22.17	0.9981	2	1599.77	800.892	2	0.00281	1.75	38	51	SD
GSBRNA2T00129755001	SDSALLNLEEGSsPIQNPSTAAEDSR	S13 Phospho	0.99	20.19	289.15	39.71	67.19	0.9838	2	2768.26	923.759	3	1.04	12.2	1017	1042	MD
GSBRNA2T00085369001	SPsYKEVALAPPGSIAK	S3 Phospho	0.5	0	290.95	37.56	26.58	0.9913	2	1793.9	598.974	3	0.00456	2.54	1386	1402	MD
GSBRNA2T00085369001	DQLAADsDDLKEK	S7 Phospho	1	1000	144.79	36.94	32.03	0.9986	2	1526.65	764.33	2	-0.00433	-2.84	1515	1527	SD
GSBRNA2T00085369001	QTETsPPPSPAPK	S5 Phospho	0.99	24.95	136.5	37.25	26.7	0.9946	2	1415.64	708.826	2	0.00299	2.11	145	157	CK
GSBRNA2T00085369001	KGFYsVGK	S5 Phospho	0.5	0	30.59	34.66	0.47	0.25	2	964.435	483.225	2	-0.00701	-7.26	230	237	MD
GSBRNA2T00085369001	KsyMKLK	S2 Phospho, Y3 Phospho	100%, 100%	1,000.00, 1,000.00	29.83	35.01	2.19	0.4643	2	1056.45	529.231	2	-0.00112	-1.06	1144	1150	CK
GSBRNA2T00085369001	VKsMQPSSENPK	S3 Phospho	1	41.61	137.94	36.91	16.11	0.9768	2	1410.62	706.319	2	0.00201	1.42	1332	1343	SD
GSBRNA2T00085369001	SNQNVVsEQLAEtPR	S7 Phospho, T13 Phospho	98%, 7%	16.25, 0.00	38.71	41.86	7.92	0.07387	2	1830.78	916.397	2	0.0242	13.2	1153	1167	SD
GSBRNA2T00085369001	YQVWAPQAEASDKQEENNsEEGTSVELTR	S19 Phospho	1	59.87	304.58	40.24	53.04	0.9999	2	3374.47	1125.83	3	0.00747	2.21	1403	1431	MD
GSBRNA2T00116192001	NIEEETsDTENQTKK	S7 Phospho	1	24.95	264.85	37.62	58.98	0.9985	2	1844.77	923.393	2	0.00359	1.94	74	88	MD
GSBRNA2T00116192001	NIEEEtSDTENQTK	T6 Phospho	0.25	0	103.18	35.67	8.43	0.3969	2	1717.66	859.837	2	0.987	-9.24	74	87	MD
GSBRNA2T00116192001	NIEEETSDTENQTKKEsDDNSLSFQVPEDGFEK	S17 Phospho	0.01	0	255.97	40.19	42.84	0.9975	2	3868.64	1290.55	3	0.00647	1.67	74	106	CK
GSBRNA2T00055860001	AYEAPTPGSGWAStPGGsYSDAGTPR	T14 Phospho, S18 Phospho	16%, 16%	0.00, 0.00	134.88	38.01	9.55	0.7271	2	2699.06	900.694	3	0.00232	0.86	860	885	CK
GSBRNA2T00055860001	NAISDNVAVtTPSR	T10 Phospho	1	26.2	91.99	41.4	1.82	0.05834	2	1524.69	763.35	2	0.987	-10.1	763	776	SD
GSBRNA2T00055860001	AWNPYTPMsPPR	S9 Phospho	1	42.24	144.06	37.01	18.98	0.9848	2	1495.64	748.825	2	0.00337	2.25	823	834	SD
GSBRNA2T00055860001	APAPVPPsPR	S8 Phospho	1	1000	118.65	36.56	14.81	0.9971	2	1067.52	534.767	2	0.00217	2.03	677	686	SD
GSBRNA2T00055860001	DNWEEGNPGSWGTSPNYQPGsPPSR	S21 Phospho	1	24.95	254.03	39.07	60.51	0.9999	2	2795.13	1398.57	2	0.00195	0.697	835	859	MD
GSBRNA2T00055860001	AWNPyTPMSPPRDNWEEGNPGSWGTSPNYQPGsPPSR	Y5 Phospho, S33 Phospho	2%, 98%	0.00, 21.95	152.48	39.66	13.43	0.7702	2	4272.74	1425.26	3	-0.00276	-0.645	823	859	MD
GSBRNA2T00055860001	NAISDNVAVTtPSRDTSR	T11 Phospho	0	0	192.4	38.75	19.92	0.9668	2	1982.91	992.461	2	0.00243	1.22	763	780	SD
GSBRNA2T00055860001	AIDLSRDtWVR	T8 Phospho	0.5	0	43.5	37.32	0.38	0.1393	2	1410.68	471.233	3	0.0116	8.23	270	280	CK
GSBRNA2T00055860001	DAGAtPIHDGMRtPMRDR	T5 Phospho, T13 Phospho	100%, 100%	1,000.00, 1,000.00	67.45	37.72	1.3	0.5075	2	2155.87	719.631	3	0.00132	0.613	805	822	CK
GSBRNA2T00055860001	DAGAtPIHDGMR	T5 Phospho	1	1000	45.01	36.33	0.37	0.1129	2	1319.55	660.783	2	0.0192	14.5	805	816	SD
GSBRNA2T00014124001	SGVVFPQRsPDASPIITPQVSHPAVR	S9 Phospho	1	49.22	424.34	38.17	66.39	0.9971	2	2822.43	941.818	3	1	0.38	139	164	CK
GSBRNA2T00014124001	HDAIASGSPLPVLALKPADSsPK	S21 Phospho	0.5	0	509.32	36.87	63.57	0.9971	2	2350.2	784.407	3	0.00685	2.91	271	293	CK
GSBRNA2T00014124001	TLQQSNsFPAR	S7 Phospho	1	54.16	194.33	36.89	51.56	1	2	1327.6	664.805	2	0.00385	2.9	530	540	SD
GSBRNA2T00014124001	sPDASPIITPQVSHPAVR	S1 Phospho	1	48.39	170.78	37.89	17.98	0.9317	2	1950.96	651.328	3	0.00692	3.55	147	164	SD
GSBRNA2T00014124001	AsSSASATVAVDKATSDLLLGPDWTTNMEIcDSVNsLHWQAK	S2 Phospho, S36 Phospho	18%, 18%	0.00, 0.00	0	40.19	1.58	0.4553	1	4636.07	1546.36	3	0.0141	3.04	2	43	CK
GSBRNA2T00050083001	QSSsSISESYSDNLVGEVR	S4 Phospho	0.25	0	134.62	38.77	5.16	0.2286	2	2123.9	1062.96	2	0.998	-2.06	1010	1028	CK
GSBRNA2T00050083001	NNsLLSGSIDGGR	S3 Phospho	1	88.93	200.95	36.17	54.67	1	2	1369.59	685.802	2	0.985	-12.8	932	944	MD
GSBRNA2T00050083001	STsLPR	S3 Phospho	1	50.64	91.87	34.24	23.28	0.5	2	739.326	370.67	2	-0.000192	-0.259	742	747	MD
GSBRNA2T00050083001	NLsYQQQLNQELFEQGLPFER	S3 Phospho	0.98	17.98	141.42	39.46	49.52	0.9999	2	2660.23	887.751	3	0.00428	1.61	721	741	SD
GSBRNA2T00050083001	HIDPQHGQLQSEPIRSLEYQMMQQEQLmQLAtRAR	M28 Oxidation, T32 Phospho	100%, 100%	36.22, 43.48	27.93	39.81	1.51	0.138	2	4286.99	1430	3	0.968	-8.18	624	658	SD
GSBRNA2T00050083001	NTsGLNLDAGR	S3 Phospho	1	61.94	158.97	35.76	25.52	0.9901	2	1196.52	599.27	2	0.00581	4.85	748	758	SD
GSBRNA2T00050083001	VtsNRLMGEIHRADDF	T2 Phospho, S3 Phospho	100%, 100%	1,000.00, 1,000.00	27.69	37.52	0.16	0.1491	2	2019.79	1010.9	2	-0.035	-17.3	1133	1148	CK
GSBRNA2T00050083001	ITGSEAHTsPGEESLAEK	S9 Phospho	0.33	0	132.55	38.24	14.78	0.7398	2	1921.83	641.616	3	-0.00337	-1.75	129	146	SD
GSBRNA2T00052628001	SsPENGQVEsPGPIMEEEEAGR	S2 Phospho, S10 Phospho	67%, 67%	0.00, 0.00	20.85	39.41	0.04	0.2017	2	2487.94	830.322	3	-0.0062	-2.49	306	327	CK
GSBRNA2T00052628001	GNGYsPER	S5 Phospho	1	23.98	61.09	30.75	12.53	0.8749	2	959.339	480.677	2	0.985	-18.8	172	179	CK
GSBRNA2T00052628001	ARVsPDYKR	S4 Phospho	1	79.9	134.87	36.43	21.97	0.9844	2	1170.56	586.285	2	0.00155	1.32	217	225	SD
GSBRNA2T00052628001	ERVDsPDYK	S5 Phospho	1	74.63	112.2	35.26	26.15	0.9981	2	1187.49	594.751	2	0.000508	0.427	231	239	MD
GSBRNA2T00052628001	GEsRsPPPYEK	S3 Phospho, S5 Phospho	100%, 100%	81.07, 89.54	97.04	34.46	14.81	0.9553	2	1405.53	703.775	2	0.00312	2.22	281	291	SD
GSBRNA2T00052628001	GNGYsPERR	S5 Phospho	0.99	20.19	67.41	33.85	12.63	0.8813	2	1115.44	372.82	3	0.984	-17	172	180	CK
GSBRNA2T00052628001	ERVDsPDYKR	S5 Phospho	1	65.61	128.26	36.87	11.49	0.8479	2	1343.59	672.802	2	0.00223	1.66	231	240	SD
GSBRNA2T00052628001	SKSsPENGQVEsPGPIMEEEEAGR	S4 Phospho, S12 Phospho	100%, 100%	26.20, 43.02	235.7	38.42	48.37	0.9912	2	2704.06	902.362	3	0.987	-5.99	304	327	SD
GSBRNA2T00052628001	sPsPYRR	S1 Phospho, S3 Phospho	99%, 100%	20.20, 23.20	32.95	33.63	1.5	0.5449	2	1021.38	511.698	2	0.00216	2.11	191	197	MD
GSBRNA2T00052628001	EKEAsPENGAVR	S5 Phospho	1	1000	96.35	36.63	18.48	0.8557	2	1366.58	684.296	2	0.986	-12.4	261	272	MD
GSBRNA2T00052628001	RsPSPYR	S2 Phospho	1	48.15	49.77	35.21	3.62	0.5084	2	942.415	472.215	2	1	0.233	190	196	CK
GSBRNA2T00052628001	VsPDYKR	S2 Phospho	1	112.12	109.41	35.27	23.07	0.9	2	943.419	472.717	2	0.00287	3.04	219	225	SD
GSBRNA2T00052628001	NGRGEsRsPPPYEK	S6 Phospho, S8 Phospho	100%, 100%	54.64, 60.19	74.59	36.32	0.54	0.2155	2	1733.68	578.902	3	0.986	-9.57	278	291	CK
GSBRNA2T00052628001	SSSLRPSKTLFVINFDAESTRtR	T22 Phospho	0.12	0	0	38.81	1.4	0.0859	2	1794.2	898.11	2	-897	172	88	110	SD
GSBRNA2T00052628001	EAsPENGAVR	S3 Phospho	1	1000	43.13	34.05	3.31	0.4826	2	1109.44	555.728	2	0.986	-15.1	263	272	CK
GSBRNA2T00093190001	DNDVPVSYsGSGGPTK	S9 Phospho	0.99	26.2	133.91	36.3	27.43	0.9773	2	1659.67	830.843	2	0.989	-8.03	563	578	CK
GSBRNA2T00093190001	TAAWAVsPNHGIVFDDTWK	S7 Phospho	1	138.13	355.56	39.2	94.08	0.9999	2	2193.99	1098	2	0.00265	1.21	131	149	SD
GSBRNA2T00093190001	EMRDNDVPVSYsGSGGPTK	S12 Phospho	1	55.92	329.82	38.39	83.64	0.9998	2	2074.87	1038.44	2	0.00755	3.64	560	578	MD
GSBRNA2T00093190001	ELGPsTELSDKR	S5 Phospho	1	27.96	65.76	37.03	25.47	0.9972	2	1410.64	706.328	2	0.00209	1.48	191	202	MD
GSBRNA2T00090135001	SMsGSGGVQQQQQQHGNSR	S3 Phospho	1	39.54	178.04	38.16	30.71	0.9956	2	2079.86	694.293	3	0.00368	1.77	514	532	CK
GSBRNA2T00090135001	NQPRtPNSDAEVIALsPK	T5 Phospho, S16 Phospho	97%, 100%	15.46, 97.85	112.35	38.88	14.76	0.7708	2	2096.93	699.983	3	0.992	-5.28	57	74	MD
GSBRNA2T00090135001	NSTTLNPGGGPATsPPYGIHHASF	S14 Phospho	0.5	0	129.56	39.3	17.22	0.9385	2	2459.1	820.706	3	0.00491	2	545	568	CK
GSBRNA2T00090135001	TPNSDAEVIALsPK	S12 Phospho	1	88.47	114.77	37.56	7.03	0.546	2	1521.7	761.857	2	0.988	-9.86	61	74	CK
GSBRNA2T00090135001	TPNSDAEVIALSPKTLMAtNR	T19 Phospho	0.2	0	25.67	37.89	1.59	0.1246	2	2309.15	770.723	3	1.04	14	61	81	MD
GSBRNA2T00021938001	SVDNFQTGsR	S9 Phospho	0	0	116.01	34.47	35.38	0.9973	2	1189.48	595.746	2	0.00171	1.43	236	245	CK
GSBRNA2T00021938001	KFsEQNIGAPPSYEEAVSERsPVYSER	S3 Phospho, S21 Phospho	100%, 99%	219.92, 20.20	292.16	40.18	44.31	0.9975	2	3215.39	1072.81	3	0.00944	2.94	283	309	SD
GSBRNA2T00021938001	TFEDDGHSSRGsGAR	S12 Phospho	0.33	0	78.54	36.09	17.08	0.9498	2	1657.65	553.558	3	0.00258	1.56	254	268	SD
GSBRNA2T00021938001	ADDNsQDGRGQLQR	S5 Phospho	1	1000	75.17	36.94	16.99	0.9912	2	1638.68	820.346	2	0.00235	1.43	269	282	CK
GSBRNA2T00021938001	TFEDDGHsSR	S8 Phospho	1	26.2	162.44	32.85	49.95	0.9984	2	1229.44	615.725	2	0.000328	0.267	254	263	SD
GSBRNA2T00021938001	SRsVDNFQTGSR	S3 Phospho	1	26.2	141.78	36.65	35.91	0.9985	2	1432.61	717.313	2	0.00247	1.72	234	245	SD
GSBRNA2T00021938001	KFsEQNIGAPPSYEEAVSER	S3 Phospho	1	256.77	315.14	39.29	78.98	0.9997	2	2317.04	1159.53	2	0.0102	4.42	283	302	MD
GSBRNA2T00136471001	SPsPVKVDSFVR	S3 Phospho	1	29.21	106.68	37.19	7.98	0.3145	2	1396.68	699.349	2	0.00769	5.5	717	728	MD
GSBRNA2T00136471001	AASPASNFPAVVSDGPPsFR	S18 Phospho	1	81.62	321.96	38.88	55.07	0.9994	2	2052.94	1027.48	2	0.00745	3.63	633	652	MD
GSBRNA2T00136471001	IEPTsPVEK	S5 Phospho	1	23.98	96.93	35.46	15.54	0.9516	2	1078.5	540.256	2	0.00229	2.12	597	605	CK
GSBRNA2T00136471001	DNTSSGYcMsPTTK	S10 Phospho	0.95	18.44	110.83	34.1	2.93	0.5047	2	1627.59	814.805	2	0.00498	3.06	729	742	CK
GSBRNA2T00136471001	YsSMPDISGLSMSAR	S2 Phospho	0.01	0	191.81	41.2	36.42	0.9954	2	1680.69	841.354	2	0.00517	3.07	831	845	CK
GSBRNA2T00136471001	KYSsMPDISGLSmSAR	S4 Phospho, M13 Oxidation	33%, 100%	0.00, 58.06	120.64	38.14	20.87	0.972	2	1824.78	913.398	2	0.00287	1.57	830	845	CK
GSBRNA2T00136471001	SEEGGSGTGsLSR	S10 Phospho	0.25	0	150.44	34.26	31.4	0.9908	2	1302.51	652.26	2	-0.00289	-2.22	656	668	SD
GSBRNA2T00136471001	RRLSNKPGGmsQDGPGsR	M10 Oxidation, S11 Phospho, S17 Phospho	100%, 95%, 100%	1,000.00, 12.63, 23.04	27.96	38.38	1.14	0.1366	2	2075.89	692.971	3	1.02	5.95	1167	1184	SD
GSBRNA2T00136471001	LSNESSSLYSNLGsR	S14 Phospho	0.33	0	116.47	41.65	11.73	0.6243	2	1692.74	847.376	2	0.00129	0.76	876	890	SD
GSBRNA2T00048376001	APsPPmLVGSPSTSSVSK	S3 Phospho, M6 Oxidation	100%, 100%	74.87, 1,000.00	78.17	38.38	9.42	0.8048	2	1823.84	912.928	2	0.00303	1.66	1362	1379	MD
GSBRNA2T00048376001	SGsAEESSAVLDSTNPQPR	S3 Phospho	0.5	0	249.3	38.38	79.16	0.9976	2	2010.86	1006.44	2	0.00525	2.61	428	446	MD
GSBRNA2T00048376001	MPLAAsKQESAGEEGAK	S6 Phospho	1	34.76	44.69	38.41	1.17	0.09643	2	1783.82	446.961	4	1.03	15.5	327	343	CK
GSBRNA2T00048376001	AGSFRDsPEEDVPVELPEAAR	S7 Phospho	0.99	21.95	195.78	39.25	8.81	0.6697	2	2351.05	1176.53	2	1.01	1.16	48	68	CK
GSBRNA2T00048376001	VETsPGFR	S4 Phospho	0.5	0	103.47	34.81	25.71	0.99	2	971.413	486.714	2	0.00167	1.72	474	481	SD
GSBRNA2T00048376001	VFRsPPsPAPVTPVVSSWK	S4 Phospho, S7 Phospho	100%, 100%	121.99, 98.20	89.04	38.71	3.6	0.4066	2	2197.04	733.353	3	0.00112	0.51	190	208	SD
GSBRNA2T00048376001	TGKTSGVNGGQSIAFsNKHDLADASVSAVPSGSIVDTSR	S16 Phospho	0.09	0	6.81	38.98	0.52	0.3403	2	3896.87	1299.96	3	0.0155	3.97	1129	1167	MD
GSBRNA2T00048376001	ENNPPKEEtVSPK	T9 Phospho	0	0	129.88	37.68	13.48	0.8503	2	1547.69	774.851	2	0.000988	0.638	461	473	SD
GSBRNA2T00048376001	SPPsPAPVTPVVSSWK	S4 Phospho	1	77.63	221.53	37.71	25.1	0.9976	2	1714.84	858.427	2	0.00549	3.2	193	208	MD
GSBRNA2T00048376001	ENtPQHSETVGEDSPSTADSRSsR	T3 Phospho, S23 Phospho	22%, 22%	0.00, 0.00	11.32	40.65	0.31	0.05848	2	1822.73	912.37	2	-910	81.2	965	988	SD
GSBRNA2T00048376001	MNPFWPAAAGsAPLyGTK	S11 Phospho, Y15 Phospho	99%, 51%	15.47, 0.00	43.4	37.74	0.32	0.227	2	2037.83	680.286	3	-0.0115	-5.64	695	712	MD
GSBRNA2T00044199001	sGHGPPPPtPNyDRRR	S1 Phospho, T9 Phospho, Y12 Phospho	100%, 100%, 100%	1,000.00, 1,000.00, 1,000.00	29.29	36.2	3.38	0.2208	2	2043.77	1022.89	2	0.982	-9.95	734	749	MD
GSBRNA2T00044199001	YyERSPsVADsDVGDEHFR	Y2 Phospho, S7 Phospho, S11 Phospho	0%, 100%, 100%	0.00, 27.28, 66.83	146.1	35.11	25.89	0.9903	2	2467.88	823.634	3	0.00522	2.12	911	929	CK
GSBRNA2T00044199001	KTSKSsPAPPETSTAAAVSSTR	S6 Phospho	0.25	0	199.03	38.6	22.17	0.9768	2	2240.07	747.698	3	0.00276	1.23	861	882	CK
GSBRNA2T00044199001	SsPAPPETSTAAAVSSTR	S2 Phospho	0.5	0	223.46	38.08	63.46	0.9936	2	1795.8	898.906	2	-0.00155	-0.864	865	882	CK
GSBRNA2T00044199001	sVGELPPELK	S1 Phospho	1	1000	174.74	36.22	33.99	0.9995	2	1147.55	574.784	2	-1.19e-05	-0.0104	362	371	SD
GSBRNA2T00044199001	TSKSsPAPPETSTAAAVSSTR	S5 Phospho	0.94	16.54	127.18	42.54	6.26	0.07647	2	2112.97	1057.49	2	0.995	-3.44	862	882	MD
GSBRNA2T00063987001	EINPPKEETVsPK	S11 Phospho	0.99	20.98	102.79	41.38	9.38	0.3166	2	1546.74	774.375	2	0.00749	4.84	447	459	CK
GSBRNA2T00063987001	SGsADENSAVLDSTNPPPR	S3 Phospho	1	23.19	335.61	38.25	102.5	0.9967	2	1992.85	997.431	2	0.00379	1.9	414	432	MD
GSBRNA2T00063987001	ttAsAssAANKAGQAssTTHSSSQPSKNLQSASVASstGGR	T1 Phospho, T2 Phospho, S4 Phospho, S6 Phospho, S7 Phospho, S16 Phospho, S17 Phospho, S37 Phospho, T38 Phospho	30%, 30%, 30%, 30%, 30%, 30%, 30%, 100%, 100%	0.00, 0.00, 0.00, 0.00, 0.00, 0.00, 0.00, 1,000.00, 1,000.00	0	37.94	5.29	0.1587	2	4585.59	1529.54	3	1.05	10.9	1358	1398	SD
GSBRNA2T00045081001	KFsEQNIGAPPSYEEAVSDSKsPVYSER	S3 Phospho, S22 Phospho	100%, 98%	186.97, 17.99	365.92	39.97	54.88	0.998	2	3260.4	1087.81	3	0.00694	2.13	283	310	MD
GSBRNA2T00045081001	KFsEQNIGAPPSYEEAVSDSK	S3 Phospho	1	165.76	224.35	39.26	37.22	0.9999	2	2362.04	788.354	3	0.00335	1.42	283	303	SD
GSBRNA2T00049854001	sLSDLIQK	S1 Phospho	0.57	24.95	109.41	40.03	24.99	0.9797	2	982.475	492.245	2	0.000788	0.801	2501	2508	SD
GSBRNA2T00049854001	SQAVSDDDtKsSNELDFPSEQIPK	T9 Phospho, S11 Phospho	98%, 96%	18.95, 17.21	241.56	39.25	37.73	0.9959	2	2796.14	933.055	3	0.000702	0.251	2154	2177	MD
GSBRNA2T00049854001	KsLSDLIQK	S2 Phospho	1	70.57	196.4	36.18	35.2	0.9999	2	1110.57	556.292	2	0.00129	1.16	2500	2508	SD
GSBRNA2T00049854001	DGEEPARKsLSDLIQK	S9 Phospho	0.97	15.46	80.93	38.35	2.77	0.5413	2	1864.9	622.64	3	0.00401	2.15	2493	2508	CK
GSBRNA2T00141761001	FSYNSYPDSTDSsPR	S13 Phospho	0.25	0	162.15	35.14	26.18	0.9606	2	1802.68	902.345	2	0.992	-5.77	4	18	MD
GSBRNA2T00141761001	VVSsPPPQPPHEVK	S4 Phospho	0.5	0	132.89	37.84	26.18	0.9755	2	1577.76	789.89	2	0.999	-2.17	205	218	CK
GSBRNA2T00141761001	LFLFPSASSGGFGsEGsTQSDRDR	S14 Phospho, S17 Phospho	29%, 29%	0.00, 0.00	66.09	38.72	0.73	0.2616	2	2664.09	889.036	3	-0.00451	-1.69	148	171	CK
GSBRNA2T00141761001	FSYNSYPDStDssPRSR	T10 Phospho, S12 Phospho, S13 Phospho	17%, 97%, 100%	0.00, 18.95, 38.17	88.34	33.46	6.35	0.6686	2	2204.75	1103.38	2	-0.000512	-0.232	4	20	SD
GSBRNA2T00018009001	VVYVDPPQPPsPVREGsEEGSsPR	S11 Phospho, S17 Phospho, S22 Phospho	100%, 100%, 50%	60.10, 41.59, 0.00	213.56	39.33	11.55	0.7551	2	2804.16	935.727	3	0.00829	2.96	122	145	SD
GSBRNA2T00018009001	ASVsDSANVSDFTTAPR	S4 Phospho	1	65.93	284.41	37.91	98.67	0.9985	2	1803.77	902.893	2	0.00371	2.05	146	162	MD
GSBRNA2T00018009001	VVYVDPPQPPsPVR	S11 Phospho	1	138.8	160.56	37.34	17.06	0.9957	2	1628.8	815.409	2	0.00615	3.77	122	135	CK
GSBRNA2T00145600001	FKASYPDVDVQPPsPPR	S14 Phospho	1	38.93	58.25	38.67	7.01	0.3229	2	1978.88	660.635	3	-0.0365	-18.5	613	629	MD
GSBRNA2T00145600001	ASYPDVDVQPPsPPR	S12 Phospho	1	180.27	198.06	38.21	40.24	0.9993	2	1703.78	852.896	2	0.0225	13.2	615	629	MD
GSBRNA2T00145600001	ETsRKPDEMyAMLERIMPR	S3 Phospho, Y10 Phospho	67%, 67%	0.00, 0.00	44.94	42.64	1.93	0.05679	2	2513.06	1257.54	2	0.99	-5.1	557	575	CK
GSBRNA2T00033476001	SNsLGYENK	S3 Phospho	0.99	20.98	93.18	34.42	10.2	0.853	2	1090.44	546.225	2	0.00273	2.5	932	940	SD
GSBRNA2T00033476001	FPsLDNIK	S3 Phospho	1	1000	81.56	36.26	12.85	0.9174	2	1012.47	507.24	2	0.00293	2.89	1066	1073	SD
GSBRNA2T00033476001	SVsEPDFGR	S3 Phospho	1	54.16	143.56	33.81	38.59	0.9979	2	1072.42	537.219	2	0.00139	1.29	826	834	SD
GSBRNA2T00033476001	FPsLDNIKR	S3 Phospho	1	1000	152.66	36.6	53.68	1	2	1168.57	585.291	2	0.00321	2.74	1066	1074	CK
GSBRNA2T00033476001	TAsWSGSLNSSFTSPTGPSNLKPSPLK	S3 Phospho	0.5	0	248.14	39.29	35.39	0.9907	2	2828.34	943.788	3	0.999	-1.42	1093	1119	CK
GSBRNA2T00033476001	LPYSQsANTMQSLMSHASMEPIR	S6 Phospho	0.96	34.46	217.83	39.69	27.63	0.9439	2	2658.18	887.068	3	0.0173	6.49	789	811	MD
GSBRNA2T00033476001	LNGSSSSsLGEELQDVEL	S8 Phospho	0.2	0	34.17	38.58	1.64	0.4957	2	1942.85	972.431	2	0.00593	3.05	1120	1137	MD
GSBRNA2T00033476001	MLmSLLRIscQYyGK	M3 Oxidation, S9 Phospho, Y13 Phospho	100%, 66%, 66%	24.95, 0.00, 0.00	81.84	38.46	0.94	0.1269	2	2037.87	1019.94	2	0.0186	9.14	404	418	MD
GSBRNA2T00033476001	TPIQDQPVSsKDK	S10 Phospho	0.5	0	47.35	37.56	0.27	0.1991	2	1521.7	761.857	2	-0.00795	-5.22	835	847	SD
GSBRNA2T00033476001	SGSGTsLNGDFPPSDSR	S6 Phospho	0.25	0	122.99	36.69	13.63	0.661	2	1760.7	881.356	2	0.993	-5.6	1075	1091	CK
GSBRNA2T00127634001	FEDQSETSssHGGVTAPGPVSVAQLPK	S9 Phospho, S10 Phospho	33%, 33%	0.00, 0.00	232.78	39.9	35.53	0.9972	2	2871.24	958.088	3	0.00418	1.46	884	910	MD
GSBRNA2T00127634001	TTGNAsPNGNEEPSDGDR	S6 Phospho	1	60.22	228.92	35.05	62.49	0.9851	2	1897.7	949.857	2	0.986	-8.56	157	174	CK
GSBRNA2T00127634001	tTGNASPNGNEEPSDGDRK	T1 Phospho	0	0	102.68	36.96	10.17	0.4155	2	2025.8	1013.91	2	0.989	-6.9	157	175	CK
GSBRNA2T00127634001	ITGmsDKPcR	M4 Oxidation, S5 Phospho	100%, 1%	1,000.00, 0.00	58.31	34.01	6.61	0.3804	2	1259.49	630.753	2	-0.013	-10.3	330	339	MD
GSBRNA2T00072368001	sGSGTSLNGDFPSSGSR	S1 Phospho	0.25	0	110.54	35.81	13.92	0.6486	2	1692.66	847.339	2	0.985	-10.7	1250	1266	MD
GSBRNA2T00072363001	ILEAGNDsIENAGsAGHITDLESAR	S8 Phospho, S14 Phospho	100%, 100%	196.55, 125.90	171.19	39.56	56.69	1	2	2699.15	900.723	3	-0.000668	-0.247	355	379	SD
GSBRNA2T00072363001	GRsPATsAAsKGEK	S3 Phospho, S7 Phospho, S10 Phospho	100%, 67%, 67%	44.28, 0.00, 0.00	133.25	34.73	6.3	0.5729	2	1585.59	793.804	2	-3.19e-05	-0.0201	386	399	MD
GSBRNA2T00072363001	sAPPPSEPTAATK	S1 Phospho	1	63.12	62.16	37.16	7.82	0.8632	2	1332.6	667.307	2	0.00369	2.77	759	771	CK
GSBRNA2T00072363001	sPAtsAAsKGEKKPAHSNNNDAPtVK	S1 Phospho, T4 Phospho, S5 Phospho, S8 Phospho, T24 Phospho	83%, 83%, 83%, 83%, 83%	0.00, 0.00, 0.00, 0.00, 0.00	0	41.15	1.52	0.1307	2	3007.16	1504.59	2	1.02	5.42	388	413	CK
GSBRNA2T00072363001	KEIEVADYEssDEDRHFK	S10 Phospho, S11 Phospho	67%, 67%	0.00, 0.00	81.95	37.84	12.75	0.8493	2	1571.29	786.654	2	-785	318	822	839	SD
GSBRNA2T00072363001	KRsAPPPSEPTAATK	S3 Phospho	1	66.86	122.22	39.82	11.32	0.722	2	1078.53	540.275	2	-538	192	757	771	CK
GSBRNA2T00072363001	YERsPPVVITDVSDDKHR	S4 Phospho	0.5	0	252.42	39.03	21.96	0.9702	2	2192.03	731.685	3	0.00646	2.95	845	862	SD
GSBRNA2T00072363001	YERsPPVVITDVSDDK	S4 Phospho	0.5	0	126.5	38.62	8.09	0.6972	2	1898.87	633.963	3	0.00214	1.13	845	860	MD
GSBRNA2T00072363001	EIEVADYEssDEDRHFK	S9 Phospho, S10 Phospho	67%, 67%	0.00, 0.00	103.04	36.36	18.39	0.9981	2	2227.84	1114.93	2	0.00572	2.57	823	839	MD
GSBRNA2T00085534001	ESDGmSKmHVPsR	M5 Oxidation, M8 Oxidation, S12 Phospho	100%, 100%, 100%	1,000.00, 1,000.00, 20.99	31.23	35.89	1.95	0.5149	2	1571.62	786.816	2	0.00558	3.55	33	45	SD
GSBRNA2T00085534001	GANKGSLsDEEDSLEIDPQLR	S8 Phospho	1	36.63	273.59	39.21	48.47	0.9971	2	2352.06	785.026	3	0.00658	2.8	46	66	CK
GSBRNA2T00085534001	GSLsDEEDSLEIDPQLR	S4 Phospho	0.5	0	192.44	38.73	49.8	0.9959	2	1982.86	992.439	2	1.01	4.2	50	66	SD
GSBRNA2T00085534001	GDDDDsDKFSGAK	S6 Phospho	1	55.89	87.87	33.88	11.93	0.9397	2	1435.51	718.764	2	-0.000632	-0.44	15	27	CK
GSBRNA2T00008894001	SPTVVTVQPSsPR	S11 Phospho	0.33	0	244.75	36.89	48.28	0.9968	2	1433.7	717.856	2	0.00511	3.56	16	28	SD
GSBRNA2T00008894001	TMAsPGKsPR	S4 Phospho, S8 Phospho	100%, 100%	36.24, 66.05	73.74	33.46	21.17	0.9837	2	1190.46	596.236	2	0.0023	1.93	5	14	MD
GSBRNA2T00008894001	KSPtVVTVQPssPR	T4 Phospho, S11 Phospho, S12 Phospho	92%, 99%, 13%	10.66, 19.53, 0.00	51.04	37.63	0.93	0.1194	2	1722.75	575.257	3	1.03	14.9	15	28	CK
GSBRNA2T00008894001	KSPTVVTVQPSsPRFPITTTPTAGAQR	S12 Phospho	0.33	0	274.47	36.11	38.99	0.9978	2	2903.49	968.839	3	0.00325	1.12	15	41	MD
GSBRNA2T00008894001	LGLStLImGSR	T5 Phospho, M8 Oxidation	33%, 100%	0.00, 1,000.00	29.6	40.78	2.38	0.07094	2	1242.58	622.299	2	-0.0213	-17.1	154	164	MD
GSBRNA2T00008894001	ADKTmASPGKsPR	M5 Oxidation, S11 Phospho	100%, 100%	1,000.00, 67.32	91.63	37.38	7.14	0.5793	1	1441.65	721.833	2	1.01	3.34	2	14	CK
GSBRNA2T00072365001	ELEFVDDGsDSEDAK	S9 Phospho	1	24.95	169.15	36.25	21.97	0.9416	2	1735.65	868.831	2	0.997	-3.18	36	50	CK
GSBRNA2T00072365001	SGsGTSLNDDFPSSGSR	S3 Phospho	0.99	22.23	237.11	36.31	74.09	0.9902	2	1749.68	875.846	2	-0.00599	-3.42	1271	1287	MD
GSBRNA2T00028785001	GGGQVIPTARRVIyAsQItAKPR	Y14 Phospho, S16 Phospho, T19 Phospho	75%, 75%, 75%	0.00, 0.00, 0.00	0	37.69	4.36	0.1487	2	2679.34	894.122	3	1.06	20.1	697	719	CK
GSBRNA2T00028785001	EQMTPLsDFEDKL	S7 Phospho	1	38.17	105.96	36.69	30.29	0.9988	2	1631.68	816.845	2	-0.00293	-1.8	826	838	SD
GSBRNA2T00028785001	sDPVVsFR	S1 Phospho, S6 Phospho	100%, 100%	1,000.00, 1,000.00	87.78	34.37	12.61	0.477	2	1065.41	533.714	2	0.0205	19.2	553	560	CK
GSBRNA2T00028785001	FSVsPVVR	S4 Phospho	1	48.15	86.2	35.76	24.76	0.99	2	969.471	485.743	2	0.00259	2.67	478	485	SD
GSBRNA2T00028785001	MYAsKFGVDEtKmmER	S4 Phospho, T11 Phospho, M13 Oxidation, M14 Oxidation	100%, 100%, 100%, 100%	27.96, 46.13, 43.58, 42.87	29.29	36.6	0.1	0.1399	2	2113.81	1057.91	2	0.0142	6.71	260	275	SD
GSBRNA2T00075197001	sFKKPQGGQHQPR	S1 Phospho	1	1000	182.15	37.68	22.42	0.9987	2	1573.75	525.592	3	0.00247	1.57	62	74	MD
GSBRNA2T00075197001	SVGEEPITLGPQGGLGQGMsFR	S20 Phospho	1	238.66	279.44	39.13	54.11	1	2	2296.06	766.359	3	0.000342	0.149	1311	1332	SD
GSBRNA2T00075197001	TSsAPPNSDEQKR	S3 Phospho	0.99	24.95	159.41	36.67	32.69	0.9749	2	1539.64	770.825	2	-0.00285	-1.85	163	175	CK
GSBRNA2T00075197001	AQNEVDGATDISsDSEK	S13 Phospho	0.99	23.98	376.64	37.01	76.51	0.9985	2	1844.74	923.376	2	0.00521	2.82	651	667	MD
GSBRNA2T00075197001	TSsAPPNSDEQK	S3 Phospho	0.99	21.95	90.79	34.94	9.88	0.7932	2	1383.54	692.777	2	0.000568	0.41	163	174	SD
GSBRNA2T00075197001	SAyEPRMVPMsQRsVGEEPItLGPQGGLGQGmSFR	Y3 Phospho, S11 Phospho, S14 Phospho, T21 Phospho, M32 Oxidation	52%, 99%, 98%, 97%, 100%	0.00, 15.47, 14.24, 12.29, 26.31	26.22	39.08	1.8	0.09991	2	4084.61	1362.54	3	-0.0607	-14.9	1298	1332	SD
GSBRNA2T00075197001	GPsMNVSGR	S3 Phospho	1	110.19	146.01	33.04	31.95	0.9996	2	983.391	492.703	2	0.00105	1.06	1242	1250	MD
GSBRNA2T00075197001	sAYEPRmVPmSQR	S1 Phospho, M7 Oxidation, M10 Oxidation	50%, 100%, 100%	0.00, 1,000.00, 1,000.00	65.36	37.19	6.42	0.7273	2	1663.69	832.854	2	1	0.366	1298	1310	MD
GSBRNA2T00075197001	RGHmEYsPR	M4 Oxidation, S7 Phospho	100%, 50%	1,000.00, 0.00	97.99	36.32	34.05	0.9996	2	1227.49	410.169	3	0.000397	0.323	1251	1259	CK
GSBRNA2T00149535001	DRDDPLSFTSNPSSASSPVTVsDYLDNFGEPtSR	S22 Phospho, T32 Phospho	0%, 17%	0.00, 0.00	332.24	39.77	61.64	0.9981	2	3819.59	1274.2	3	0.00584	1.53	6	39	MD
GSBRNA2T00149535001	SGsFQSESLLGGGGGDSSNDADYGFARPDFR	S3 Phospho	0.17	0	135.61	39.65	23.18	0.9366	2	3233.33	1078.79	3	0.997	-1.69	40	70	CK
GSBRNA2T00042278001	WNSEETsPKATAK	S7 Phospho	0.25	0	215.77	37.14	38.6	0.9974	2	1527.66	764.839	2	0.00361	2.36	994	1006	CK
GSBRNA2T00042278001	SSGSNVSsPLASK	S8 Phospho	0.99	21.43	188.53	36.69	30.04	0.9915	2	1299.57	650.793	2	0.000928	0.714	761	773	SD
GSBRNA2T00042278001	YFFSPTVSEtDVsTPPATEQDHSR	T10 Phospho, S13 Phospho	29%, 29%	0.00, 0.00	104.91	39.04	7.92	0.1597	2	1905.43	953.724	2	-952	-67.4	968	991	SD
GSBRNA2T00130516001	TKEsDVESEsEETPKAPEPATK	S4 Phospho, S10 Phospho	100%, 1%	50.57, 0.00	209.66	39.03	23.01	0.9772	2	2548.06	850.36	3	0.00643	2.52	198	219	SD
GSBRNA2T00130516001	WHFLDDsEtEGEEAADQTGHEEEEPQSK	S7 Phospho, T9 Phospho	100%, 100%	246.55, 261.85	474.99	37.32	109	0.9996	2	3389.26	1130.76	3	0.00134	0.396	107	134	MD
GSBRNA2T00130516001	TKEsDVEsESEETPK	S4 Phospho, S8 Phospho	100%, 100%	50.19, 42.13	203.31	35.12	39.74	0.9964	2	1853.68	927.849	2	-0.0014	-0.756	198	212	CK
GSBRNA2T00026301001	sPPSYGSHPR	S1 Phospho	1	56.2	101.9	35.57	21.91	0.9812	2	1163.48	582.746	2	0.00151	1.3	196	205	SD
GSBRNA2T00026301001	KSSNRsPPSYGSHPR	S6 Phospho	0.97	17.99	70.91	38.16	3.36	0.5306	2	1735.78	868.897	2	0.00107	0.615	191	205	CK
GSBRNA2T00026301001	SSNRsPPSYGSHPR	S5 Phospho	0.17	0	93.78	37.23	8.22	0.6953	2	1607.69	536.903	3	0.0034	2.11	192	205	SD
GSBRNA2T00026301001	NENFQSGDGAsPGK	S11 Phospho	1	40.27	186.93	39.32	28.55	0.9985	2	1486.57	744.294	2	0.00173	1.16	7	20	SD
GSBRNA2T00024573001	SsRDLPTSLLVR	S2 Phospho	0.5	0	66.94	36.9	14.61	0.92	2	1422.73	712.371	2	0.00339	2.38	33	44	CK
GSBRNA2T00024573001	sRSISRSPR	S1 Phospho	1	53.49	78.51	36.45	12.08	0.5427	2	1124.54	563.275	2	-0.01	-8.91	205	213	SD
GSBRNA2T00024573001	RHHPRsIsPR	S6 Phospho, S8 Phospho	100%, 100%	1,000.00, 1,000.00	56.65	36.7	7.01	0.4497	2	1401.62	468.213	3	-0.00194	-1.38	165	174	SD
GSBRNA2T00118601001	ASsPQPDGSSTGGSLK	S3 Phospho	0.49	0	95.91	41.06	8.06	0.3331	2	1554.66	778.338	2	0.00559	3.59	531	546	SD
GSBRNA2T00118601001	QLsIHDNR	S3 Phospho	1	1000	74.71	36	25.69	0.99	2	1061.47	531.74	2	0.000848	0.798	818	825	SD
GSBRNA2T00118601001	GTVTLEEcSIEEIsDDEGEKSK	S14 Phospho	0.95	17.99	92.86	39.2	1.19	0.09859	2	2534.08	845.701	3	0.0189	7.47	620	641	SD
GSBRNA2T00118601001	AAAASSWSDSGTESsPR	S15 Phospho	0.99	21.43	311.51	36.36	63.2	0.9972	2	1745.69	873.853	2	0.00171	0.978	826	842	CK
GSBRNA2T00118601001	RYsDPAQNGEDDSSGSGGSNR	S3 Phospho	1	27.96	265.28	36.06	45.97	0.9929	2	2235.84	746.286	3	0.99	-5.81	877	897	SD
GSBRNA2T00118601001	QSLsEGSLDK	S4 Phospho	1	41.11	63.96	35.75	19.17	0.9607	2	1142.49	572.252	2	0.00403	3.52	713	722	CK
GSBRNA2T00079770001	LQAFsPTyLSPEHLFPK	S5 Phospho, Y8 Phospho	100%, 0%	24.95, 0.00	214.43	39.02	28.85	0.9916	2	2133.96	1067.99	2	0.00452	2.12	259	275	SD
GSBRNA2T00079770001	SDsLQLFNAsPSDGAR	S3 Phospho, S10 Phospho	33%, 100%	0.00, 41.11	168.36	36.65	31.93	0.9828	2	1823.72	912.868	2	0.0076	4.16	163	178	MD
GSBRNA2T00079770001	RQDFDGDDEEFFsPR	S13 Phospho	1	1000	138.67	36.42	20.27	0.9989	2	1938.74	970.38	2	0.00249	1.28	276	290	SD
GSBRNA2T00042486001	DFHsGLR	S4 Phospho	1	1000	57.75	32.51	10.28	0.8294	2	910.371	456.193	2	0.000948	1.04	631	637	SD
GSBRNA2T00042486001	KSSLGVSAsGNNLDELLHR	S9 Phospho	0.25	0	88.44	40.81	5.68	0.1061	2	1384.67	693.343	2	-691	-324	312	330	MD
GSBRNA2T00042486001	SSLGVSAsGNNLDELLHR	S8 Phospho	0.25	0	113.15	40.92	15.14	0.5595	2	1298.6	650.309	2	-649	358	313	330	CK
GSBRNA2T00042486001	SLRKsHDHIENNLSAK	S5 Phospho	0.93	11.57	58.08	38.51	8.43	0.3409	2	1927.92	482.988	4	-0.00542	-2.81	496	511	CK
GSBRNA2T00042486001	RLSQtDDSLGSQFVMAK	T5 Phospho	0.33	0	143.19	38.75	22.69	0.9811	2	1961.89	654.972	3	0.00289	1.47	644	660	CK
GSBRNA2T00042486001	LNSLLSsR	S7 Phospho	0.01	0	136.98	40.05	32.09	0.9881	2	968.47	485.242	2	0.000308	0.318	162	169	SD
GSBRNA2T00042486001	TDSKVNtEAPLIDLIAEDNVSR	T7 Phospho	0.33	0	186.46	41.51	29.45	0.9891	2	2479.19	827.404	3	0.00446	1.8	828	849	MD
GSBRNA2T00042486001	mFLFSssDLEEAQFVLEAAEGDsEVQyVVAVNGSDLsSRK	M1 Oxidation, S6 Phospho, S7 Phospho, S23 Phospho, Y27 Phospho, S37 Phospho	99%, 71%, 71%, 71%, 71%, 71%	15.91, 0.00, 0.00, 0.00, 0.00, 0.00	21.38	41.47	2.17	0.2178	2	3208.55	1605.28	2	-1600	4.07	273	312	CK
GSBRNA2T00022553001	NGGGEVEsPR	S8 Phospho	1	1000	157.39	32.91	46.24	0.9993	2	1081.41	541.71	2	0.982	-19.2	284	293	SD
GSBRNA2T00022553001	RMsPEYGR	S3 Phospho	1	50.19	101.51	33.89	53.28	0.99	2	1074.43	538.224	2	0.00123	1.14	239	246	CK
GSBRNA2T00022553001	GGsPVAAYR	S3 Phospho	1	134	115.19	35.08	26.77	0.9995	2	956.413	479.214	2	0.00147	1.53	209	217	SD
GSBRNA2T00022553001	SRSsPENGQVEsPSSIGR	S4 Phospho, S12 Phospho	99%, 100%	23.98, 27.96	147.04	37.46	6.44	0.2579	2	2033.82	1017.92	2	0.992	-5.46	299	316	CK
GSBRNA2T00022553001	ERRsPDDSPFK	S4 Phospho	1	107.3	83.87	36.97	3.35	0.5582	2	1412.61	707.312	2	0.00121	0.855	268	278	CK
GSBRNA2T00022553001	DsDDGAESPmQKsRsR	S2 Phospho, M10 Oxidation, S13 Phospho, S15 Phospho	75%, 100%, 75%, 75%	0.00, 1,000.00, 0.00, 0.00	10.36	32.76	0.41	0.4245	2	2020.67	674.564	3	0.00655	3.24	318	333	CK
GSBRNA2T00022553001	SPsPYKRsR	S3 Phospho, S8 Phospho	97%, 34%	14.51, 0.00	30.82	38.78	2.4	0.08629	2	1236.48	619.25	2	-0.0206	-16.7	230	238	SD
GSBRNA2T00156727001	DVGNRsTsPAR	S6 Phospho, S8 Phospho	67%, 67%	0.00, 0.00	31.1	34.19	1.61	0.5681	2	1318.51	660.262	2	0.00348	2.64	444	454	CK
GSBRNA2T00156727001	yRTPsPERsPPR	Y1 Phospho, S5 Phospho, S9 Phospho	0%, 100%, 100%	0.00, 75.44, 84.28	134.88	35.47	5.3	0.504	2	1681.64	841.829	2	0.00131	0.777	481	492	SD
GSBRNA2T00156727001	SRsMsPVSR	S3 Phospho, S5 Phospho	100%, 100%	43.29, 36.63	53.79	33.78	2.25	0.5299	2	1165.44	583.726	2	0.0031	2.66	419	427	CK
GSBRNA2T00156727001	FRsPPR	S3 Phospho	1	1000	82.63	34.46	8.73	0.5	2	838.387	420.201	2	0.00143	1.7	516	521	CK
GSBRNA2T00156727001	sIsRsPDGQR	S1 Phospho, S3 Phospho, S5 Phospho	100%, 100%, 100%	1,000.00, 1,000.00, 1,000.00	66.28	31.2	4.14	0.3485	2	1341.45	671.735	2	0.00291	2.17	534	543	SD
GSBRNA2T00156727001	sPPVIGGGR	S1 Phospho	1	1000	86.98	34.65	22.05	0.9984	2	918.434	460.224	2	0.00151	1.64	578	586	MD
GSBRNA2T00156727001	DGVPAADSsPAEKK	S9 Phospho	0.5	0	114.95	41.28	16.81	0.8305	2	1450.63	726.324	2	-0.000912	-0.628	378	391	CK
GSBRNA2T00156727001	KFsGESLLNENELVGNGK	S3 Phospho	1	46.67	161.18	38.71	18.57	0.8764	2	2014.93	1008.47	2	0.989	-6.98	391	408	CK
GSBRNA2T00156727001	LGPQRsPPVIGGGR	S6 Phospho	1	1000	171.23	36.47	26.71	0.9996	2	1469.75	490.925	3	0.0031	2.11	573	586	MD
GSBRNA2T00156727001	ESQSPsHR	S6 Phospho	0.33	0	16.35	34.34	0.52	0.561	2	1007.39	504.703	2	1	2.18	548	555	CK
GSBRNA2T00156727001	VDNDsVKsRSMsPVSR	S5 Phospho, S8 Phospho, S12 Phospho	0%, 100%, 100%	0.00, 38.17, 46.47	75.84	36.32	4.41	0.5926	2	2002.77	1002.39	2	0.00449	2.24	412	427	CK
GSBRNA2T00156727001	LRESQsPsHRsPsPR	S6 Phospho, S8 Phospho, S11 Phospho, S13 Phospho	100%, 2%, 99%, 99%	24.95, 0.00, 20.19, 20.98	138.77	35.17	0.77	0.5491	2	2039.74	1020.88	2	0.00146	0.714	546	560	MD
GSBRNA2T00131512001	RDsGsDDDDSTEDAEGK	S3 Phospho, S5 Phospho	100%, 100%	91.83, 76.64	171.2	33.45	20.75	0.9968	2	1958.61	980.313	2	1	-0.648	204	220	SD
GSBRNA2T00131512001	KVAsPAAESLAMEVDSEK	S4 Phospho	1	74.6	242.12	40.63	31.06	0.9781	2	1294.59	648.303	2	-646	364	40	57	CK
GSBRNA2T00131512001	GDssPEPDSEKQEIK	S3 Phospho, S4 Phospho	100%, 100%	70.90, 74.60	98.04	39.23	16.3	0.9526	2	1804.68	903.346	2	-0.00422	-2.34	62	76	SD
GSBRNA2T00131512001	GDRIPEPDsAPPsPK	S9 Phospho, S13 Phospho	100%, 100%	1,000.00, 1,000.00	102.49	36.79	10.88	0.8705	2	1721.7	861.858	2	-0.005	-2.9	77	91	CK
GSBRNA2T00131512001	IQLIDLLQNREPIQKsPK	S16 Phospho	1	1000	240.83	33.42	35.38	0.9999	2	2212.2	738.408	3	0.00319	1.44	168	185	SD
GSBRNA2T00131512001	QSVKGDssPEPDSEKQEIK	S7 Phospho, S8 Phospho	94%, 93%	14.51, 13.73	42.9	40.83	1.31	0.08895	2	1498.63	750.32	2	-748	-182	58	76	CK
GSBRNA2T00131512001	NTELQEELSSLVDKMEKsP	S18 Phospho	1	38.19	107.77	39.15	6.79	0.82	2	2256.03	753.016	3	0.00321	1.42	945	963	SD
GSBRNA2T00131512001	IPEPDSAPPsPKVsPK	S10 Phospho, S14 Phospho	100%, 100%	83.70, 114.24	175.86	42.05	9.3	0.6925	2	1804.8	903.405	2	-0.00948	-5.25	80	95	SD
GSBRNA2T00131512001	KFGSGFPKYSPDsR	S13 Phospho	0.33	0	60.91	38.06	1.64	0.2201	2	1651.75	826.882	2	0.00953	5.76	294	307	CK
GSBRNA2T00131512001	DSGsDDDDSTEDAEGK	S4 Phospho	1	23.2	225.67	37.88	69.65	0.9996	2	1721.54	861.778	2	-0.000932	-0.541	205	220	SD
GSBRNA2T00131512001	RRDsGSDDDDStEDAEGK	S4 Phospho, T12 Phospho	100%, 0%	62.06, 0.00	210.67	33.24	24.43	0.9651	2	2113.71	1057.86	2	-0.00178	-0.843	203	220	SD
GSBRNA2T00131512001	IPEPDSAPPsPK	S10 Phospho	1	37.97	157.56	36.75	18.06	0.9684	2	1313.59	657.804	2	0.00305	2.32	80	91	CK
GSBRNA2T00131512001	VAsPAAESLAmEVDSEK	S3 Phospho, M11 Oxidation	100%, 100%	150.31, 1,000.00	187.08	38.06	26.36	0.9928	2	1828.78	915.398	2	0.00117	0.641	41	57	MD
GSBRNA2T00082867001	ASsPQPEGSSTGGSLK	S3 Phospho	0.5	0	226.42	37.3	80.83	0.998	2	1568.68	785.345	2	0.00305	1.94	531	546	MD
GSBRNA2T00082867001	AAAASSWSDSGTESsPK	S15 Phospho	0.98	21.43	285.07	36.4	30.32	0.9886	2	1717.68	859.849	2	0.000308	0.179	828	844	MD
GSBRNA2T00139251001	MSGSLASAAGSSsMK	S13 Phospho	0.25	0	184.02	35.89	30.02	0.9905	2	1450.58	726.299	2	0.000488	0.336	89	103	MD
GSBRNA2T00139251001	KIsGPLDYSGsMK	S3 Phospho, S11 Phospho	100%, 33%	69.08, 0.00	100.26	36.24	20.29	0.9334	2	1541.62	771.818	2	-0.0016	-1.04	163	175	SD
GSBRNA2T00139251001	MSGsLASAAGSSsMKK	S4 Phospho, S13 Phospho	20%, 98%	0.00, 20.98	139.47	39.92	19.16	0.8346	2	1658.64	830.328	2	-0.0033	-1.99	89	104	CK
GSBRNA2T00139251001	sGGQSGPLPNATGR	S1 Phospho	1	24.95	166.1	37.12	50.38	0.997	2	1377.6	689.81	2	0.000868	0.63	75	88	CK
GSBRNA2T00139251001	SGPITGASsR	S9 Phospho	0.25	0	72.92	34.72	8.33	0.3668	2	1011.44	506.726	2	-0.00165	-1.63	65	74	SD
GSBRNA2T00139251001	ALVKTGNGAKVTPIVDDSVVIDFKPGsEQAsPDFVR	S27 Phospho, S31 Phospho	89%, 86%	11.58, 10.59	14.75	38.46	1.97	0.6143	2	3915.91	1306.31	3	0.00464	1.19	354	389	SD
GSBRNA2T00139251001	EKPPTMSSVATPYTGGDIKKsGELGK	S21 Phospho	0.99	41.55	109.55	38.87	12.77	0.95	2	2757.34	920.119	3	0.00573	2.08	26	51	MD
GSBRNA2T00139251001	TsGPQsGGVTR	S2 Phospho, S6 Phospho	50%, 100%	0.00, 66.42	121.99	32.97	21.05	0.9576	2	1205.45	603.731	2	0.000358	0.297	120	130	MD
GSBRNA2T00139251001	QNsGSIPmLPTTGLITSGPITSGPLNSsGGPR	S3 Phospho, M8 Oxidation, S28 Phospho	46%, 100%, 1%	0.00, 1,000.00, 0.00	124.49	39.78	0.16	0.1724	2	3270.53	1091.18	3	1.02	5.53	131	162	MD
GSBRNA2T00139251001	HGEPLKKTsGPQsGGVTR	S9 Phospho, S13 Phospho	98%, 100%	20.98, 31.30	105.96	38.79	12.86	0.8867	2	1994.9	665.975	3	0.00395	1.98	113	130	CK
GSBRNA2T00139251001	KTsGPQsGGVTR	S3 Phospho, S7 Phospho	100%, 100%	30.97, 41.47	139.62	35.71	17.48	0.866	2	1333.54	667.778	2	-0.0013	-0.976	119	130	MD
GSBRNA2T00099849001	KIPPTRPKsPK	S9 Phospho	0.97	15.01	120.15	33.71	11.92	0.7591	2	1327.74	443.586	3	-0.000388	-0.292	279	289	SD
GSBRNA2T00099849001	IPPTRPKsPK	S8 Phospho	0.96	13.58	84.92	34.73	5.98	0.5423	2	1199.64	400.888	3	0.000102	0.085	280	289	CK
GSBRNA2T00099849001	ADAEDSHEVAsPR	S11 Phospho	1	83.73	119.06	39.2	33.13	0.9873	2	1462.57	732.291	2	-0.00597	-4.08	399	411	CK
GSBRNA2T00099849001	QVQETSEDDAQSSNsPK	S15 Phospho	1	40.66	78.73	37.24	3.16	0.2285	2	1929.76	965.889	2	1	-1.62	175	191	SD
GSBRNA2T00099849001	VGALPNYGFsFK	S10 Phospho	0.01	0	82.87	41.04	9.82	0.7085	2	1378.64	690.326	2	0.00513	3.72	200	211	SD
GSBRNA2T00099849001	KQVQETSEDDAQSSNsPK	S16 Phospho	0.33	0	210.28	38.39	14.45	0.6008	2	1371.91	686.963	2	-685	-60.5	174	191	CK
GSBRNA2T00099849001	KVGALPNYGFsFK	S11 Phospho	0.02	0	84.41	37.12	27.17	0.9996	2	1506.73	754.372	2	0.00299	1.98	199	211	CK
GSBRNA2T00035708001	WSPTKPSAQsAVQSMSFPSAQSVPSQASR	S10 Phospho	0.01	0	398.01	39.86	97.76	0.9965	2	3113.43	1038.82	3	0.00567	1.82	815	843	MD
GSBRNA2T00035708001	AVAPPELsPR	S8 Phospho	1	1000	151.28	36.02	30.16	0.9994	2	1115.54	558.776	2	-0.000432	-0.387	650	659	SD
GSBRNA2T00035708001	NSQDTWSSGGSLPSPTPtQMtTPTAK	T18 Phospho, T21 Phospho	14%, 14%	0.00, 0.00	157.92	42.6	1.04	0.1445	2	2837.17	1419.59	2	1	0.49	782	807	CK
GSBRNA2T00035708001	RGRDPIsPR	S7 Phospho	1	1000	76.17	36.27	13.79	0.9277	2	1132.55	378.524	3	0.000162	0.143	589	597	CK
GSBRNA2T00035708001	DPIsPR	S4 Phospho	1	1000	88.04	31.83	9.3	0.5	2	763.327	382.671	2	0.000368	0.482	592	597	CK
GSBRNA2T00035708001	GRDPIsPR	S6 Phospho	1	1000	53.06	35.18	8.64	0.9361	2	976.451	489.233	2	0.00161	1.65	590	597	SD
GSBRNA2T00054883001	TVAEsIDEIADGRKtVWWNR	S5 Phospho, T15 Phospho	100%, 100%	76.68, 145.39	146.9	39.59	7.36	0.7667	2	2505.11	836.045	3	0.00334	1.33	538	557	MD
GSBRNA2T00054883001	KtVWWNR	T2 Phospho	1	1000	144.29	36.26	21.72	0.9	2	1068.49	535.252	2	-0.00167	-1.56	551	557	SD
GSBRNA2T00054883001	LVKtVAEsIDEIADGRK	T4 Phospho, S8 Phospho	100%, 100%	1,000.00, 1,000.00	100.98	38.73	19.87	0.9988	2	2002.94	668.655	3	0.00493	2.46	535	551	SD
GSBRNA2T00054883001	tVWWNR	T1 Phospho	1	1000	99.83	34.11	23.67	0.5	2	940.397	471.206	2	0.00109	1.16	552	557	SD
GSBRNA2T00054883001	KLVKtVAEsIDEIADGR	T5 Phospho, S9 Phospho	100%, 100%	1,000.00, 1,000.00	105.19	38.77	23.67	0.9993	2	2002.94	668.654	3	0.00316	1.58	534	550	SD
GSBRNA2T00054883001	NALAsALR	S5 Phospho	1	1000	124.24	35.12	29.26	0.989	2	894.433	448.224	2	0.000128	0.143	523	530	CK
GSBRNA2T00054883001	LVKtVAEsIDEIADGR	T4 Phospho, S8 Phospho	100%, 100%	1,000.00, 1,000.00	65.66	42.24	29.77	0.9955	2	2812.27	938.43	3	937	-45.2	535	550	MD
GSBRNA2T00054883001	TVAEsIDEIADGR	S5 Phospho	1	93.41	239.41	36.92	76.63	1	2	1454.64	728.325	2	0.00717	4.92	538	550	SD
GSBRNA2T00054883001	TVAEsIDEIADGRK	S5 Phospho	1	57.42	111.47	37.98	24.14	0.9986	2	1583.73	792.874	2	1.01	4.21	538	551	SD
GSBRNA2T00048978001	ATVGKDSKsGDESTEIGR	S9 Phospho	1	86.37	256.81	38.29	39.61	0.997	2	1915.84	958.925	2	-0.0172	-8.95	849	866	MD
GSBRNA2T00048978001	SPLNAWGTSSLsPR	S12 Phospho	0.96	18.44	262.46	37.5	39.94	0.9949	2	1551.71	776.861	2	-0.000572	-0.368	62	75	CK
GSBRNA2T00048978001	EEFLGNRPStAEK	T10 Phospho	0.5	0	131.19	41.4	15.94	0.9089	2	1556.69	779.352	2	0.00273	1.75	445	457	SD
GSBRNA2T00048978001	DSKsGDESTEIGR	S4 Phospho	1	24.95	214.16	36.02	57.5	0.9948	2	1459.58	730.798	2	-0.00193	-1.32	854	866	SD
GSBRNA2T00048978001	REEFLGNRPStAEK	T11 Phospho	0.5	0	64.76	37.98	11.57	0.835	2	1712.79	571.938	3	0.00482	2.81	444	457	CK
GSBRNA2T00048978001	SAMPQDAGPGTRPAsSSGR	S15 Phospho	1	27.96	144.39	38.15	16.16	0.9354	2	1908.82	955.417	2	0.00437	2.29	199	217	CK
GSBRNA2T00048978001	VAPHMQTsK	S8 Phospho	0.99	20.98	22.96	36.01	0.7	0.2291	2	1077.46	539.739	2	-0.00369	-3.42	458	466	CK
GSBRNA2T00048978001	tssttGDRsRWGTTR	T1 Phospho, S2 Phospho, S3 Phospho, T4 Phospho, T5 Phospho, S9 Phospho	75%, 75%, 75%, 75%, 75%, 75%	0.00, 0.00, 0.00, 0.00, 0.00, 0.00	36.11	37	0.72	0.136	1	2147.61	716.878	3	0.016	7.42	2	16	SD
GSBRNA2T00048978001	sGDESTEIGR	S1 Phospho	1	36.63	52.37	33.86	4.87	0.7231	2	1129.43	565.722	2	0.00139	1.23	857	866	MD
GSBRNA2T00048978001	GTLSWGSKsPLNAWGtSSLSPR	S9 Phospho, T16 Phospho	18%, 18%	0.00, 0.00	170.33	39.41	9.51	0.7031	2	2448.09	817.038	3	0.00294	1.2	54	75	CK
GSBRNA2T00048978001	SGHASDSQNsLPyK	S10 Phospho, Y13 Phospho	33%, 100%	0.00, 23.20	37.39	34.34	0.07	0.1957	2	1649.6	825.809	2	-0.00906	-5.49	524	537	SD
GSBRNA2T00048978001	FSGsstVIWAPVHPQHKPDIstDAGsQKtVPEFSTTSK	S4 Phospho, S5 Phospho, T6 Phospho, S21 Phospho, T22 Phospho, S26 Phospho, T29 Phospho	100%, 100%, 100%, 100%, 0%, 100%, 100%	35.26, 35.84, 35.84, 42.21, 0.00, 42.21, 35.84	22.31	41.24	0.34	0.0868	2	3076.56	1539.29	2	-1540	-9.95	931	968	MD
GSBRNA2T00081921001	VKNEGETFGSsLPGSR	S11 Phospho	0.98	20.98	213.58	38.16	31.92	0.9886	2	1743.79	872.902	2	0.00579	3.32	93	108	CK
GSBRNA2T00081921001	NKEAASSSPLsR	S11 Phospho	0.92	15.58	159.17	37.07	29.66	0.9957	2	1325.6	663.808	2	0.00429	3.23	157	168	MD
GSBRNA2T00081921001	HsFSEIR	S2 Phospho	1	81.61	153.45	33.54	38.76	0.9	2	954.398	478.206	2	0.00175	1.83	45	51	MD
GSBRNA2T00081921001	TSsSADMVNSTAKPDSDGYVAPK	S3 Phospho	0.25	0	208.41	39.47	47.86	0.9973	2	2407.03	1204.52	2	0.00525	2.18	169	191	CK
GSBRNA2T00081921001	DEKPVFGEDPsSIR	S11 Phospho	0.99	21.95	81.59	37.93	0.24	0.1554	2	1654.73	828.374	2	0.00863	5.21	66	79	SD
GSBRNA2T00081921001	IFsQGASAGAGGEPLGQsSR	S3 Phospho, S18 Phospho	100%, 100%	24.95, 23.98	149.23	37.83	31.54	0.9916	2	2035.84	1018.93	2	-0.00408	-2	367	386	MD
GSBRNA2T00081921001	ILsPARPIPHKVESPPGTsFPAQFSLPAK	S3 Phospho, S19 Phospho	100%, 8%	27.24, 0.00	161.66	36.85	23.02	0.9442	2	3228.63	808.165	4	0.015	4.63	109	137	CK
GSBRNA2T00081921001	VIETTGRHsFSEIR	S9 Phospho	1	35.48	136.59	37.98	22.8	0.9565	2	1710.82	571.279	3	0.0073	4.27	38	51	SD
GSBRNA2T00081921001	EAASSsPLSR	S6 Phospho	0.98	21.95	79.63	34.88	8.82	0.4783	2	1083.46	542.736	2	-0.00205	-1.89	159	168	CK
GSBRNA2T00081921001	ILsPARPIPHK	S3 Phospho	1	1000	118.21	34.95	11.32	0.9568	2	1307.72	654.865	2	0.00459	3.51	109	119	CK
GSBRNA2T00112924001	AEEVAADSLsNLNADGQSR	S10 Phospho	1	46.21	291.28	38.53	28.53	0.9642	2	2026.88	1014.45	2	1.01	5.63	848	866	MD
GSBRNA2T00112924001	DVsPTATDLGVPVQGGTVSWLR	S3 Phospho	0.98	20.2	243.69	38.71	54.1	0.998	2	2334.13	779.05	3	0.00319	1.37	761	782	MD
GSBRNA2T00112924001	SIEFNEADDGsTGEPGRsDKGGASK	S11 Phospho, S18 Phospho	98%, 98%	19.53, 20.20	131.91	38.25	12.27	0.7985	2	2670.05	891.024	3	6.21e-05	0.0232	893	917	CK
GSBRNA2T00112924001	SIEFNEADDGsTGEPGR	S11 Phospho	1	27.96	280.91	36.29	83.59	0.9982	2	1859.72	930.867	2	-0.00149	-0.802	893	909	CK
GSBRNA2T00112924001	ILKLsPIK	S5 Phospho	1	1000	142.37	31.16	31.28	0.99	2	990.592	496.303	2	0.00343	3.46	788	795	SD
GSBRNA2T00112924001	IAsEEQEEVVGQR	S3 Phospho	1	1000	247.52	37.32	143.8	0.9964	2	1552.68	777.348	2	0.00525	3.38	961	973	CK
GSBRNA2T00112924001	DVDVsDGDQSNIDSK	S5 Phospho	1	93.64	222.19	35.8	41.85	0.9999	2	1672.65	837.332	2	0.00277	1.65	833	847	MD
GSBRNA2T00103085001	KAEAAAAVsEEK	S9 Phospho	1	1000	213.02	36.82	69.53	0.9998	2	1282.58	642.297	2	-0.000452	-0.352	309	320	MD
GSBRNA2T00103085001	KEPMEVDTsEGEK	S9 Phospho	0.5	0	224.19	36.08	56.67	0.9978	2	1557.63	779.823	2	0.00393	2.52	154	166	MD
GSBRNA2T00103085001	KEPMEVDTsEGEKK	S9 Phospho	0.5	0	119.97	37.7	13.21	0.8959	2	1685.72	843.87	2	0.00257	1.52	154	167	MD
GSBRNA2T00103085001	TEsGGIVEEPSK	S3 Phospho	1	50.64	196.13	35.86	49.67	0.9981	2	1311.56	656.786	2	-0.00199	-1.52	224	235	SD
GSBRNA2T00103085001	EPMEVDTsEGEK	S8 Phospho	0.5	0	77.86	34.67	5.74	0.2671	2	1429.53	715.772	2	-0.00231	-1.62	155	166	SD
GSBRNA2T00103085001	KAEAAAAVsEEKSNDVK	S9 Phospho	0.99	18.95	204.06	38.33	14.76	0.7894	2	1826.83	914.424	2	0.988	-8.09	309	325	CK
GSBRNA2T00103085001	KTEsGGIVEEPSKVVTDGENKPAEK	S4 Phospho	0.97	17.99	186.17	39.01	22.98	0.9814	2	2707.3	903.441	3	0.00661	2.44	223	247	CK
GSBRNA2T00103085001	ATTPtPEREPHMK	T5 Phospho	0.33	0	96.6	37.65	4.59	0.4061	2	1573.7	787.855	2	2.81e-05	0.0178	87	99	SD
GSBRNA2T00103085001	TEsGGIVEEPSKVVTDGENKPAEK	S3 Phospho	1	39.21	92.78	39.34	0.1	0.5264	2	2579.21	860.743	3	0.00707	2.74	224	247	CK
GSBRNA2T00123125001	ERsRsPPmR	S3 Phospho, S5 Phospho, M8 Oxidation	100%, 100%, 100%	1,000.00, 1,000.00, 1,000.00	38.89	33.86	0.33	0.3924	2	1290.49	431.172	3	-0.000393	-0.304	782	790	CK
GSBRNA2T00123125001	SPPRGyPR	Y6 Phospho	1	68.07	76.86	34.57	0.75	0.2065	2	1009.45	337.489	3	0.992	-10.6	709	716	CK
GSBRNA2T00123125001	sRsPPMR	S1 Phospho, S3 Phospho	100%, 100%	1,000.00, 1,000.00	36.83	31.01	4.06	0.161	2	989.355	495.685	2	-0.000882	-0.891	784	790	SD
GSBRNA2T00123125001	LLPPPVNLsPR	S9 Phospho	1	1000	110.05	34.98	35.23	0.9999	2	1281.69	641.851	2	0.00177	1.38	691	701	MD
GSBRNA2T00123125001	YRDYsPPHAR	S5 Phospho	0.99	21.43	66.27	36.16	6.11	0.1942	2	893.71	447.863	2	-447	404	608	617	MD
GSBRNA2T00123125001	DYsPPHAR	S3 Phospho	1	23.19	74.2	34.86	16.08	0.8028	2	1021.42	511.717	2	0.0175	17.1	610	617	CK
GSBRNA2T00123125001	RPPLsPPR	S5 Phospho	1	1000	69.15	38.92	9.46	0.5646	2	1497.76	500.26	3	499	-71.1	765	772	CK
GSBRNA2T00123125001	RDFNGYRsPPR	S8 Phospho	0.99	20.2	73.23	36.66	4.51	0.3163	2	1444.63	482.55	3	0.987	-10.7	702	712	MD
GSBRNA2T00156474001	GSLSDDEDsLEIDPQLR	S9 Phospho	0.33	0	122.18	40.25	29.43	0.9907	2	1968.84	657.288	3	1.01	1.91	52	68	MD
GSBRNA2T00156474001	VKGSLsDDEDSLEIDPQLR	S6 Phospho	0.99	21.95	265.31	39.16	52.1	0.9974	2	2195.01	732.676	3	0.00525	2.39	50	68	CK
GSBRNA2T00108523001	HLPSDATLFSAsLPVLPHGK	S12 Phospho	1	33.56	241.89	37.67	39.51	0.9972	2	2166.09	723.039	3	0.00657	3.03	22	41	SD
GSBRNA2T00108523001	sPVASNVFQQSSHLFQEPKPDNK	S1 Phospho	1	92.56	150.4	39.62	13.07	0.9855	2	2663.24	888.754	3	0.00305	1.15	415	437	CK
GSBRNA2T00108523001	sPVFGVsPTR	S1 Phospho, S7 Phospho	100%, 100%	91.31, 24.95	97.44	35.51	17.58	0.9679	2	1205.49	603.753	2	0.00318	2.63	380	389	CK
GSBRNA2T00108523001	MMSsPRFsPMFLSSGLNPGR	S4 Phospho, S8 Phospho	66%, 66%	0.00, 0.00	75.97	38.65	0.51	0.3957	2	2357.99	787.002	3	0.00914	3.88	580	599	MD
GSBRNA2T00108523001	LAPIGRsPVASNVFQQSSHLFQEPKPDNK	S7 Phospho	1	54.64	232.58	37.94	29.7	0.9991	2	3270.62	818.663	4	0.00332	1.01	409	437	SD
GSBRNA2T00022157001	DLsPPR	S3 Phospho	1	1000	79.77	32.1	14.78	0.5	2	763.328	382.671	2	0.000968	1.27	274	279	CK
GSBRNA2T00022157001	ILsPPRSDER	S3 Phospho	0.98	15.97	53.27	36.62	5.66	0.625	2	1248.59	625.303	2	0.00427	3.42	240	249	MD
GSBRNA2T00022157001	SFSSGSRALsPtR	S10 Phospho, T12 Phospho	100%, 100%	53.49, 49.77	82.42	36.9	4.64	0.2426	2	1511.64	756.826	2	0.0202	13.3	283	295	MD
GSBRNA2T00022157001	ALsPPR	S3 Phospho	1	1000	120.14	33.47	32.6	0.5	2	719.337	360.676	2	0.000268	0.372	191	196	SD
GSBRNA2T00022157001	GFsPSR	S3 Phospho	1	72.58	97.44	33.04	19.34	0.5	2	729.285	365.65	2	8.81e-05	0.121	307	312	SD
GSBRNA2T00022157001	GFsPSRNPGSSYVGSSR	S3 Phospho	0	0	100.47	38.13	19.29	0.9635	2	1820.79	911.401	2	0.00315	1.73	307	323	CK
GSBRNA2T00022157001	DLsPPRNPR	S3 Phospho	1	1000	52.86	36.39	9.77	0.7995	2	1130.52	377.849	3	0.00131	1.16	274	282	MD
GSBRNA2T00022157001	DLsPPPR	S3 Phospho	1	1000	53.92	33.99	3.06	0.4776	2	860.381	861.388	1	0.001	1.17	256	262	SD
GSBRNA2T00022157001	NPGSSYVGSSRDsPPPR	S13 Phospho	0.17	0	54.16	40.25	20.98	0.7719	2	1226.54	614.276	2	-612	334	313	329	SD
GSBRNA2T00022157001	SFTGGSRILsPPR	S10 Phospho	1	32.89	51.99	36.99	0.36	0.1722	2	969.154	485.584	2	-485	-243	233	245	CK
GSBRNA2T00022157001	TPRALsPPR	S6 Phospho	0.98	17.03	51.98	38.21	0.46	0.1093	2	716.372	359.193	2	-357	-271	188	196	SD
GSBRNA2T00027593001	SKSDsQDGAVSAAQPAR	S5 Phospho	1	86.89	337.84	38.17	101.1	0.9998	2	1753.76	877.89	2	0.00117	0.666	460	476	MD
GSBRNA2T00027593001	SDAAGsPAATDSQK	S6 Phospho	1	37.97	73.87	39.61	1.05	0.16	2	1384.56	693.287	2	0.00767	5.53	438	451	CK
GSBRNA2T00027593001	SDsQDGAVSAAQPAR	S3 Phospho	0.99	20.77	154.86	40.65	26.28	0.9739	2	1538.64	770.325	2	-0.00107	-0.696	462	476	CK
GSBRNA2T00027593001	TPsASHGTGPEAPR	S3 Phospho	0.99	20.98	154.83	36.67	40.79	0.9979	2	1443.62	722.817	2	0.00421	2.91	424	437	MD
GSBRNA2T00044567001	FGIVEGLmTTVHSITAtQK	M8 Oxidation, T17 Phospho	100%, 20%	1,000.00, 0.00	70.47	38.49	11.65	0.7567	2	2128.03	710.35	3	0.000537	0.252	226	244	SD
GSBRNA2T00044567001	AAsFNIIPSSTGAAK	S3 Phospho	1	78.53	71.84	37.52	13.2	0.8586	2	1513.72	757.867	2	0.00115	0.758	259	273	SD
GSBRNA2T00044567001	LTGMsFR	S5 Phospho	1	93.05	123.96	33.58	31.86	0.9	2	890.373	446.194	2	0.00119	1.33	286	292	CK
GSBRNA2T00044567001	TVDGPsMKDWR	S6 Phospho	1	81.71	94.68	40.37	8.73	0.5736	2	2055.86	686.294	3	685	208	245	255	MD
GSBRNA2T00036422001	SPsPDNNNIVDEK	S3 Phospho	0.99	22.23	134.72	40.82	5.14	0.4203	2	1508.62	755.319	2	1	1.06	81	93	MD
GSBRNA2T00036422001	SKFEELTSSSAGsKK	S13 Phospho	0.17	0	94.82	37.97	26.27	0.9974	2	1664.77	555.93	3	0.00374	2.25	426	440	CK
GSBRNA2T00036422001	KAsNPSFAAAK	S3 Phospho	1	61.87	157.75	36.63	27.29	0.9996	2	1170.54	586.28	2	0.00139	1.18	415	425	SD
GSBRNA2T00036422001	VQEHNsPRssPDVQER	S6 Phospho, S9 Phospho, S10 Phospho	100%, 100%, 100%	1,000.00, 1,000.00, 1,000.00	135.58	39.57	7.09	0.6494	2	2104.78	1053.4	2	1	-1.35	685	700	SD
GSBRNA2T00036422001	FEELTSSSAGsKK	S11 Phospho	0.2	0	94.29	41.39	4.54	0.07899	2	1450.65	726.332	2	1.01	5.43	428	440	SD
GSBRNA2T00036422001	RKAsNPSFAAAK	S4 Phospho	1	67.98	70.96	38.92	13.21	0.8925	2	884.43	443.222	2	-442	-12.9	414	425	SD
GSBRNA2T00036422001	EtLEsALLHKSPSPDNNNIVDEK	T2 Phospho, S5 Phospho	100%, 93%	28.08, 14.24	79.64	39.59	0.84	0.1654	2	2710.18	904.402	3	0.99	-4.52	71	93	CK
GSBRNA2T00036422001	NsFGYDQEAR	S2 Phospho	1	90.37	145.63	33.68	26.35	0.9991	2	1265.47	633.743	2	-0.000472	-0.373	652	661	MD
GSBRNA2T00036422001	WMSVsKPEK	S5 Phospho	0.01	0	78.37	36.03	8.43	0.7499	2	1170.52	586.266	2	0.00297	2.53	309	317	MD
GSBRNA2T00036422001	RNsFGYDQEAR	S3 Phospho	1	86.01	218.99	36.05	48.08	1	2	1421.57	711.793	2	-0.000972	-0.683	651	661	MD
GSBRNA2T00036422001	AsNPSFAAAK	S2 Phospho	1	88.93	123.93	35.4	38.05	0.9999	2	1042.45	522.233	2	0.00345	3.3	416	425	CK
GSBRNA2T00069628001	NMGsmEK	S4 Phospho, M5 Oxidation	100%, 0%	1,000.00, 0.00	35.53	26.79	2.19	0.5697	2	891.286	446.65	2	-0.000767	-0.86	408	414	MD
GSBRNA2T00069628001	TsEETMMQPINADFSSNEK	S2 Phospho	0.33	0	179.89	37.79	34.04	0.9893	2	2237.89	1119.95	2	0.00815	3.64	471	489	SD
GSBRNA2T00069628001	AVGESStGAGEGsGGGGEASGKR	T7 Phospho, S13 Phospho	33%, 100%	0.00, 43.77	174.99	40.39	23.69	0.9091	2	2124.81	1063.41	2	0.995	-3.44	180	202	CK
GSBRNA2T00069628001	AVGESsTGAGEGsGGGGEASGK	S6 Phospho, S13 Phospho	25%, 100%	0.00, 57.60	224.45	35.32	53.23	0.9978	2	1967.72	984.866	2	0.00198	1	180	201	SD
GSBRNA2T00069628001	SLGEEDSVsGVGR	S9 Phospho	0.99	20.98	177.87	35.95	38.81	0.9991	2	1370.57	686.292	2	-0.00179	-1.31	287	299	CK
GSBRNA2T00069628001	SPMGGGGADNYHMNPNHNGDLEGVTGMQGsPK	S30 Phospho	0.96	13.29	120.93	39.06	5.3	0.1753	2	3306.32	1103.11	3	0.983	-5.97	436	467	SD
GSBRNA2T00069628001	LRTSEEtMMQPINADFSSNEK	T7 Phospho	0.33	0	181.88	39.4	18.9	0.9611	2	2507.08	836.7	3	0.0059	2.35	469	489	SD
GSBRNA2T00069628001	TPNSDQNNEDsASK	S11 Phospho	0.98	18.95	73.09	35.38	15.12	0.9014	2	1629.6	815.807	2	0.00107	0.655	415	428	SD
GSBRNA2T00037341001	AsVSDNGASDFTAAPR	S2 Phospho	0	0	185.61	36.21	32.54	0.9778	2	1645.66	823.839	2	0.986	-10.4	146	161	SD
GSBRNA2T00037341001	VVYVDPPRPPsPVREGSEEGSsPR	S11 Phospho, S22 Phospho	98%, 34%	17.21, 0.00	154.02	39.89	13.55	0.8826	2	2752.23	918.418	3	0.00608	2.21	122	145	CK
GSBRNA2T00037341001	VVYVDPPRPPsPVR	S11 Phospho	1	30.31	97.97	36.91	8.9	0.9307	2	1656.84	553.289	3	0.00473	2.85	122	135	CK
GSBRNA2T00037341001	FsVDRLETQENSPEAR	S2 Phospho	1	57.6	137.97	38.41	35.68	0.9995	2	1956.86	979.439	2	0.00649	3.31	162	177	SD
GSBRNA2T00105680001	ASsPMREYEWAEAR	S3 Phospho	0.33	0	87.79	37.21	4.13	0.6105	2	1761.72	881.867	2	0.00221	1.25	381	394	MD
GSBRNA2T00105680001	YEYsDLK	S4 Phospho	0.33	0	50.03	37.1	20.25	0.9	2	1494.58	499.201	3	498	-107	480	486	CK
GSBRNA2T00025498001	SVsASSFLADLK	S3 Phospho	1	53.65	211.27	37.21	49.93	0.9996	2	1303.61	652.811	2	0.00227	1.74	303	314	SD
GSBRNA2T00025498001	SLSASGsFVNDDTPK	S7 Phospho	1	48.15	227.13	37.22	48.39	1	2	1603.68	802.848	2	0.00371	2.31	216	230	SD
GSBRNA2T00025498001	SAGVLsPIQQK	S6 Phospho	1	129.99	193.5	36.38	26.49	0.9996	2	1206.6	604.31	2	0.00347	2.87	273	283	SD
GSBRNA2T00095975001	VSPTNNQSPSASQGGVGAASPFSYAAVLGSSLsR	S33 Phospho	0.33	0	86.03	39.8	17.4	0.8026	2	3331.55	1111.52	3	0.997	-1.73	229	262	SD
GSBRNA2T00095975001	SFADIFQADHPVPsRPAsR	S14 Phospho, S18 Phospho	100%, 100%	51.14, 65.68	74.18	39.15	4.71	0.1355	2	2256.99	753.337	3	0.0183	8.09	203	221	SD
GSBRNA2T00095975001	NGtPDPQAIGR	T3 Phospho	1	1000	108.38	36.59	24.75	0.9935	2	1204.54	603.278	2	0.0165	13.7	263	273	CK
GSBRNA2T00095975001	SGsAPPTVDGSFTAAGGLFSGGAPFIDFGNK	S3 Phospho	0.2	0	96.85	39.91	5.81	0.1362	2	2006.24	1004.13	2	-1000	-196	67	97	MD
GSBRNA2T00095975001	VPsPcLTPIGSGR	S3 Phospho	1	93.41	140.02	37.26	19.63	0.9987	2	1419.66	710.838	2	0.00372	2.62	274	286	SD
GSBRNA2T00095975001	DPEYLSYYyANMKLNPR	Y9 Phospho	0.2	0	36.37	38.77	1.7	0.1472	2	2215.94	739.653	3	-0.0276	-12.4	112	128	CK
GSBRNA2T00111598001	SYVsDVSEYLNPSsPRDPYLER	S4 Phospho, S14 Phospho	0%, 100%	0.00, 37.49	84.04	39.48	20.87	0.7851	2	1822.1	912.058	2	-910	240	407	428	CK
GSBRNA2T00111598001	SYVsDVSEYLNPSSPR	S4 Phospho	1	46.21	210.92	37.91	51.46	0.9915	2	1879.79	940.904	2	0.99	-6.81	407	422	SD
GSBRNA2T00138080001	GDRsPEPDSAPPsPK	S4 Phospho, S13 Phospho	100%, 100%	129.99, 42.61	163.33	35.89	12.11	0.9146	2	1695.66	848.837	2	0.00494	2.91	78	92	CK
GSBRNA2T00138080001	RDSSSPGPDSTPPsPK	S14 Phospho	1	47.48	69.24	37.47	0.12	0.5969	2	1690.72	846.369	2	0.00329	1.94	25	40	CK
GSBRNA2T00079411001	SDSsVsREANLVEAISKPSGMK	S4 Phospho, S6 Phospho	50%, 50%	0.00, 0.00	123.94	39.53	11.17	0.2367	2	1634.06	818.036	2	-817	126	537	558	SD
GSBRNA2T00079411001	VPsTEASITTDDKR	S3 Phospho	1	58.42	336.99	37.66	86.65	0.9996	2	1598.72	800.367	2	-0.000152	-0.095	666	679	SD
GSBRNA2T00079411001	TFYSQTtNLSTEMAR	T7 Phospho	0.99	23.98	263.41	37.94	50.46	0.9957	2	1828.78	915.397	2	0.00853	4.66	730	744	SD
GSBRNA2T00111668001	VTSILDsVPEsPQRP	S7 Phospho, S11 Phospho	100%, 100%	162.04, 192.91	183.78	38.1	26.95	0.9913	2	1783.78	892.899	2	0.00434	2.43	126	140	CK
GSBRNA2T00111668001	KVTSILDSVPEsPQRP	S12 Phospho	1	91.31	142.46	37.52	13.43	0.8785	2	1831.91	611.645	3	0.00586	3.2	125	140	MD
GSBRNA2T00111668001	GKEDDDsIHNVDFSGGNVHLITTK	S7 Phospho	1	256.31	335.02	39.68	59.58	1	2	2677.2	893.409	3	0.00231	0.863	8	31	CK
GSBRNA2T00136638001	VSPAVDPPsPR	S9 Phospho	1	202.81	211.4	36.51	60.82	1	2	1200.56	601.287	2	0.00451	3.75	100	110	CK
GSBRNA2T00136638001	RQGssGIVFDDR	S4 Phospho, S5 Phospho	100%, 100%	1,000.00, 1,000.00	163.21	35.68	18.36	0.9986	2	1495.59	748.802	2	0.00384	2.56	13	24	SD
GSBRNA2T00136638001	TTGRVsPAVDPPsPR	S6 Phospho, S13 Phospho	100%, 100%	45.15, 193.15	154.38	37.85	25.37	0.9864	2	1695.74	566.253	3	-0.000118	-0.0695	96	110	CK
GSBRNA2T00136638001	STIsFRR	S4 Phospho	0.99	23.2	35.48	35.2	22.46	0.9	2	945.444	473.729	2	0.000688	0.727	7	13	CK
GSBRNA2T00136638001	QGSsGIVFDDR	S4 Phospho	0.5	0	132.34	35.25	41	0.9973	2	1259.52	630.769	2	0.00405	3.21	14	24	SD
GSBRNA2T00016746001	RDEWsEGAVSSLLEAYETK	S5 Phospho	1	141.02	232.53	39.13	54.28	1	2	2249	750.672	3	0.00628	2.79	38	56	CK
GSBRNA2T00016746001	DEWsEGAVSSLLEAYETK	S4 Phospho	1	130.85	361.11	38.41	116.1	0.9996	2	2092.89	1047.45	2	-0.000452	-0.216	39	56	SD
GSBRNA2T00016746001	LKRDEWsEGAVSSLLEAYETK	S7 Phospho	1	65.42	106.34	39.3	16.38	0.9968	2	2491.18	831.399	3	1.01	2.34	36	56	MD
GSBRNA2T00016746001	KPsTSSIVVDR	S3 Phospho	0.25	0	96.57	37.21	1.45	0.3532	2	1267.62	634.815	2	-0.00109	-0.861	25	35	CK
GSBRNA2T00075577001	TGIWQYGDIQsDDEDSVPVR	S11 Phospho	1	95.96	240.94	38.81	39.24	0.9995	2	2359	1180.5	2	-0.00585	-2.48	1331	1350	MD
GSBRNA2T00072118001	ELHMFVWSsNGsPVSDR	S9 Phospho, S12 Phospho	66%, 66%	0.00, 0.00	131.06	36.44	15.27	0.6666	2	2107.81	1054.91	2	0.981	-10.5	310	326	CK
GSBRNA2T00072118001	HAPSSsAELQSK	S6 Phospho	0.25	0	109.88	40.74	11.33	0.6869	2	1320.57	661.295	2	0.00359	2.71	389	400	SD
GSBRNA2T00072118001	FsFAGR	S2 Phospho	1	1000	80.93	33.02	13.8	0.5	2	763.306	382.66	2	0.000488	0.639	367	372	CK
GSBRNA2T00072118001	LSNFGPADMYSVQSsR	S15 Phospho	0.33	0	260.12	37.68	48.47	0.9983	2	1837.77	919.894	2	0.00319	1.73	261	276	SD
GSBRNA2T00072118001	ALARPAsGDFGGERFsFAGR	S7 Phospho, S16 Phospho	100%, 100%	1,000.00, 1,000.00	65.54	38.81	5.46	0.6554	2	2227.96	743.66	3	0.000402	0.18	353	372	MD
GSBRNA2T00041298001	GLmSFPLDGNNSTDFIEDWVK	M3 Oxidation	1	1000	235.91	39.35	20.16	0.9945	2	2401.08	1201.55	2	0.988	-6.15	232	252	SD
GSBRNA2T00041298001	SKVKsEVGDSAFEDQcSR	S5 Phospho	0.33	0	59.22	38.29	1.4	0.4679	2	2107.89	1054.95	2	-0.000217	-0.103	259	276	MD
GSBRNA2T00081554001	FFRQEStDSVAVGsPPKSEGR	T7 Phospho, S14 Phospho	33%, 100%	0.00, 31.52	136.01	42.83	14.04	0.7834	2	2441.05	1221.53	2	1.01	2.25	186	206	MD
GSBRNA2T00081554001	QESTDSVAVGsPPKSEGR	S11 Phospho	1	38.09	152.82	38.51	31.72	0.9979	2	1909.85	637.622	3	0.00316	1.65	189	206	CK
GSBRNA2T00081554001	FFRQEsTDSVAVGsPPK	S6 Phospho, S14 Phospho	99%, 100%	23.19, 95.96	168.57	38.22	26.33	0.9913	2	2010.85	1006.43	2	0.00482	2.39	186	202	MD
GSBRNA2T00081554001	QQEPPSPLHHSDSLDFEPGsPSR	S20 Phospho	1	32.99	100.37	39.74	13.85	0.9099	2	2623.14	875.387	3	0.00529	2.02	160	182	MD
GSBRNA2T00064132001	SKVISELGDsAFEDQcGR	S10 Phospho	0.5	0	44.39	38.28	0.24	0.287	2	2076.88	1039.45	2	-0.00332	-1.6	260	277	MD
GSBRNA2T00059969001	DQQVSSAEPGEYsPMPHQSSLSMGMGPSSYEGR	S13 Phospho	0.99	20.98	410.98	39.55	66.36	0.9981	2	3592.46	1198.49	3	0.00237	0.66	1698	1730	SD
GSBRNA2T00059969001	RRsEENTSVSVEESK	S3 Phospho	0.95	17.99	96.36	37.99	2.67	0.2071	2	1816.79	909.403	2	0.991	-6.34	1630	1644	MD
GSBRNA2T00059969001	AsPSTAGNGSLATGSSK	S2 Phospho	0.32	0	60.38	37.07	2.36	0.1491	2	1572.67	787.343	2	0.988	-9.62	1380	1396	SD
GSBRNA2T00059969001	EKsIPLKDDFEASK	S3 Phospho	1	250.28	237.59	38.05	64.69	1	2	1685.8	562.939	3	0.00351	2.08	1678	1691	CK
GSBRNA2T00059969001	VDLNKTPsDDQSTQR	S8 Phospho	1	54.16	230.3	38.09	33.23	0.9876	2	1782.78	892.397	2	-7.19e-05	-0.0403	1475	1489	CK
GSBRNA2T00059969001	EDLKVLATGVAAALsARK	S15 Phospho	1	30.26	46.79	34.93	1.88	0.478	2	1893.01	632.012	3	1	-0.7	1182	1199	SD
GSBRNA2T00041279001	EDEGNRtFTMR	T7 Phospho	1	34.46	58.14	35.22	21.72	0.9443	2	1434.56	479.193	3	-0.00145	-1.01	120	130	SD
GSBRNA2T00041279001	TFTmRELLsELKSDEGDGTPR	M4 Oxidation, S9 Phospho	100%, 20%	1,000.00, 0.00	40.41	42.94	0.38	0.0763	2	2477.11	1239.56	2	-6.69e-05	-0.027	126	146	MD
GSBRNA2T00041279001	SDEGDGtPRStVSPYSR	T7 Phospho, T11 Phospho	90%, 18%	13.65, 0.00	66.27	36.2	0.95	0.5791	2	1969.75	985.883	2	0.0056	2.84	138	154	CK
GSBRNA2T00041279001	ELLSELKsDEGDGtPR	S8 Phospho, T14 Phospho	100%, 100%	66.42, 146.90	178.9	37.77	15.18	0.8686	2	1904.78	953.397	2	-0.000982	-0.515	131	146	MD
GSBRNA2T00041279001	NLsGKAETMSTNVEKK	S3 Phospho	1	119.16	275.8	38.19	54.84	0.9999	2	1815.85	606.289	3	0.00127	0.7	459	474	MD
GSBRNA2T00041279001	NLsGKAETmSTNVEK	S3 Phospho, M9 Oxidation	100%, 100%	84.78, 1,000.00	84.32	38.15	0.34	0.09528	2	1703.76	852.886	2	0.0145	8.48	459	473	SD
GSBRNA2T00041279001	KEDEGNRtFTMR	T8 Phospho	1	35.48	146.07	37.13	23.47	0.997	2	1562.66	521.893	3	0.000972	0.622	119	130	CK
GSBRNA2T00041279001	ESAsQAAENNPASDLINR	S4 Phospho	0.5	0	128.71	38.31	17.39	0.9488	2	2009.86	1005.94	2	0.00445	2.21	155	172	SD
GSBRNA2T00091503001	NAGsISGTPR	S4 Phospho	1	24.95	93.32	38.87	13.23	0.931	2	1038.45	520.233	2	0.000928	0.893	180	189	SD
GSBRNA2T00091503001	sPPRNAGSISGtPR	S1 Phospho, T12 Phospho	100%, 33%	36.63, 0.00	61.61	36.33	6.01	0.2258	2	1556.64	779.326	2	0.984	-12.3	176	189	CK
GSBRNA2T00091503001	GPsSHmLSSGSNYSPR	S3 Phospho, M6 Oxidation	3%, 100%	0.00, 1,000.00	86.28	35.9	1.33	0.112	2	1759.67	880.844	2	0.97	-18.7	140	155	SD
GSBRNA2T00091503001	DLSPARITNsFSSGyR	S10 Phospho, Y15 Phospho	21%, 94%	0.00, 14.80	34.9	38.17	0.54	0.1225	2	1930.84	644.619	3	1.03	15.6	266	281	MD
GSBRNA2T00066717001	SYEsDDEEPRK	S4 Phospho	1	81.61	182.71	34.23	59.21	1	2	1433.54	717.775	2	0.000908	0.633	1159	1169	MD
GSBRNA2T00066717001	SYEsDDEEPRKStGTR	S4 Phospho, T13 Phospho	99%, 0%	23.20, 0.00	185.48	35.87	41.4	0.9973	2	2015.75	1008.88	2	0.000818	0.406	1159	1174	MD
GSBRNA2T00066717001	TcLVGAGPDGKHTALEAVtIVLDLPPPQPGSmSGLTSIDR	T19 Phospho, M32 Oxidation	20%, 100%	0.00, 1,000.00	60.84	37.33	0.09	0.234	2	4166.07	1389.7	3	0.024	5.76	696	735	CK
GSBRNA2T00066717001	TSsISAGPGR	S3 Phospho	1	65.93	132.47	34.97	35.27	0.9987	2	1011.44	506.727	2	0.000888	0.877	575	584	SD
GSBRNA2T00066717001	YQSTYEGYGsPIREEPPPPYSYSEPQSR	S10 Phospho	0.25	0	499.79	40.13	72.52	0.9984	2	3343.44	1115.49	3	0.00737	2.2	1117	1144	SD
GSBRNA2T00066717001	SYEsDDEEPR	S4 Phospho	1	43.29	87.53	33.27	11.08	0.9352	2	1305.44	653.727	2	-0.000232	-0.178	1159	1168	MD
GSBRNA2T00112159001	VYsPDTSEK	S3 Phospho	1	58.42	141.57	33.51	27.2	0.9989	2	1104.44	553.227	2	0.00179	1.62	355	363	CK
GSBRNA2T00112159001	RNDySSsPPTR	Y4 Phospho, S7 Phospho	0%, 50%	0.00, 0.00	87.13	33.99	6	0.6227	2	1438.53	720.272	2	0.00174	1.21	75	85	CK
GSBRNA2T00112159001	NDYSSsPPTR	S6 Phospho	0.99	23.19	178.65	33.72	50.5	0.9983	2	1202.46	602.239	2	0.00227	1.88	76	85	MD
GSBRNA2T00112159001	KAsVDDQASQHLLSLLQR	S3 Phospho	1	45.7	161.44	38.35	29.38	0.9904	2	2088.02	697.015	3	-0.0124	-5.94	566	583	CK
GSBRNA2T00112159001	RAsFELLR	S3 Phospho	1	1000	57.71	35.46	23.06	0.99	2	1070.53	536.273	2	0.00367	3.42	222	229	SD
GSBRNA2T00112159001	sLEDGPSILDK	S1 Phospho	1	49.31	85.09	40.57	3.08	0.4161	2	1252.56	627.287	2	0.000808	0.645	415	425	CK
GSBRNA2T00112159001	VEETRsPQTVK	S6 Phospho	0.5	0	122.5	41.04	5.33	0.5407	2	1352.64	677.325	2	0.00167	1.23	449	459	MD
GSBRNA2T00112159001	SPLNPKGVNmVNAGITIGSSEMLVEGEAVRVYSPDTsEK	M10 Oxidation, S37 Phospho	100%, 20%	17.21, 0.00	6.95	38.48	4.35	0.1714	2	4172.02	1391.68	3	1.03	6.98	325	363	SD
GSBRNA2T00132297001	AVAGSPGtPTtPGSAR	T8 Phospho, T11 Phospho	99%, 0%	25.23, 0.00	134.25	36.87	3.22	0.5452	2	1585.66	793.835	2	0.00152	0.957	40	55	CK
GSBRNA2T00095404001	EEAAASSPVSGAAGHVSAsP	S19 Phospho	1	23.2	302.84	38.05	46.4	0.9975	2	1860.79	931.404	2	0.00413	2.22	566	585	CK
GSBRNA2T00095404001	ETIDRPAAPTNYVAISKEEAAASSPVSGAAGHVSAsP	S36 Phospho	0.2	0	281.36	39.57	22.93	0.9349	2	3688.74	1230.59	3	0.996	-1.7	549	585	CK
GSBRNA2T00095404001	KVQEQPHVEQDTAFSTRPSPARPVsAK	S25 Phospho	0.67	9.19	100.39	38.38	5.39	0.5657	2	3069.51	768.384	4	0.0038	1.24	487	513	CK
GSBRNA2T00095404001	VQEQPHVEQDTAFSTRPSPARPVsAK	S24 Phospho	0.99	16.95	92.25	39.56	8.33	0.6187	2	2942.41	981.812	3	1.01	0.949	488	513	SD
GSBRNA2T00157423001	RFsSINVENIESNR	S3 Phospho	0.99	21.43	69.3	37.95	0.23	0.3265	2	1743.8	872.909	2	0.00897	5.14	551	564	CK
GSBRNA2T00157423001	GILAADESTGtIGKR	T11 Phospho	0.33	0	198.83	37.51	23.97	0.979	2	1567.77	784.89	2	0.00513	3.27	537	551	CK
GSBRNA2T00157423001	AVLKIGAtEPSELsIQENAKGLAR	T8 Phospho, S14 Phospho	100%, 50%	95.68, 0.00	66.83	38.28	2.24	0.2125	2	2655.3	886.107	3	0.992	-4.16	657	680	MD
GSBRNA2T00090272001	LPVKASPtNsGEGNSSVEFGNSEFTAAEMK	T8 Phospho, S10 Phospho	29%, 29%	0.00, 0.00	90.57	39.71	5.31	0.1902	2	3245.35	1082.79	3	0.982	-6.37	259	288	MD
GSBRNA2T00090272001	SNSDVtFGFSSVMSPPLIPSR	T6 Phospho	0.2	0	116.27	39.11	13.11	0.8751	2	2305.06	769.359	3	1.01	1.16	135	155	CK
GSBRNA2T00090272001	STSQPSSFFSFDsLPPLNPSPVSVDER	S13 Phospho	0.14	0	144.25	39.91	26.72	0.9682	2	3004.35	1002.46	3	0.999	-1.12	67	93	CK
GSBRNA2T00090272001	RSNsDVTFGFSSVMSPPLIPSR	S4 Phospho	0.33	0	263.59	38.98	35.64	0.9915	2	2460.16	821.061	3	0.0112	4.54	134	155	CK
GSBRNA2T00090272001	SVsSDSGFMGK	S3 Phospho, M4 Oxidation	100%, 53%	88.06, 24.56	146.98	33.5	20.23	0.984	2	1240.45	621.235	2	0.00389	3.14	240	250	CK
GSBRNA2T00098682001	SLsFSsQMSREDEEMAR	S3 Phospho, S6 Phospho	40%, 40%	0.00, 0.00	67.23	35.73	5.83	0.6371	2	2148.79	1075.4	2	0.00242	1.12	16	32	CK
GSBRNA2T00098682001	SLsFsSQMSR	S3 Phospho, S5 Phospho	100%, 100%	23.19, 24.95	102.91	32.67	21.93	0.981	2	1288.46	645.237	2	0.00378	2.93	16	25	SD
GSBRNA2T00026826001	DVADYsFGNLR	S6 Phospho	1	27.96	229.56	36.13	53.93	1	2	1335.55	668.783	2	0.00199	1.49	47	57	SD
GSBRNA2T00026826001	WVDGsEVGsETLPFPEFK	S5 Phospho, S9 Phospho	100%, 100%	102.06, 50.64	218.15	38.08	56.16	0.9993	2	2182.89	1092.45	2	0.00252	1.15	29	46	SD
GSBRNA2T00041318001	QGsGIIGTFGQSEELR	S3 Phospho	1	147.11	252.43	38.11	48.62	1	2	1757.8	879.907	2	0.00147	0.835	357	372	CK
GSBRNA2T00041318001	HDLKIYsSDEGR	S7 Phospho	0.5	0	49.68	36.92	6.08	0.3208	2	999.765	500.89	2	-499	478	546	557	MD
GSBRNA2T00041318001	TRPGREsDsDAEDLEHAEK	S7 Phospho, S9 Phospho	100%, 100%	77.44, 107.19	219.61	37.35	48.64	1	2	2300.9	767.973	3	0.0013	0.566	436	454	SD
GSBRNA2T00041318001	LFINSsDDLR	S6 Phospho	0	0	134.79	36.54	22.8	0.9777	2	1258.56	630.289	2	0.00313	2.48	819	828	SD
GSBRNA2T00041318001	EHTLPImGPER	M7 Oxidation	1	1000	59.85	40.77	1.64	0.07325	2	1941.93	648.317	3	647	-241	962	972	MD
GSBRNA2T00077448001	HKEDASsGDELQDSK	S7 Phospho	1	47.96	280.21	36.59	58.28	0.9983	2	1724.69	863.354	2	0.00341	1.97	1008	1022	MD
GSBRNA2T00077448001	HKEDASsGDELQDSKR	S7 Phospho	0.99	24.95	155.6	38.07	19.98	0.9541	2	1881.8	941.907	2	1.01	3.02	1008	1023	MD
GSBRNA2T00077448001	SKQGEENGsSEVTGSK	S9 Phospho	0.33	0	150.48	36.42	5.74	0.2609	2	1703.69	852.852	2	0.985	-10.4	971	986	CK
GSBRNA2T00077448001	RPDGEsAERsPTQDEPR	S6 Phospho, S10 Phospho	99%, 100%	18.45, 23.20	183.12	36.88	17.42	0.9467	2	2085.82	1043.92	2	0.00142	0.68	492	508	MD
GSBRNA2T00077448001	KTSsAVQEDDGGESK	S4 Phospho	0.33	0	239.52	36.51	55.17	0.9985	2	1616.66	809.337	2	0.00165	1.02	565	579	SD
GSBRNA2T00063292001	TAGSssPVsPQAMIGR	S5 Phospho, S6 Phospho, S9 Phospho	50%, 50%, 100%	0.00, 0.00, 47.48	147.57	38.49	33.72	0.9653	2	1784.66	893.335	2	-0.00527	-2.95	2041	2056	MD
GSBRNA2T00063292001	ETWDGTsPIGSSNAGAR	S7 Phospho	1	23.19	167.84	37.36	39.29	0.9944	2	1784.74	893.375	2	-0.00135	-0.757	1801	1817	MD
GSBRNA2T00063292001	RPKPVDEEEPEEPSsPQRR	S15 Phospho	0.98	16.69	141.75	39.15	13.48	0.8795	2	2341.08	586.276	4	0.00526	2.24	1966	1984	SD
GSBRNA2T00063292001	RPKPVDEEEPEEPSsPQR	S15 Phospho	0.5	0	210.94	39.27	13.52	0.8863	2	2184.97	729.332	3	0.0045	2.06	1966	1983	MD
GSBRNA2T00063292001	NALSFSGPSPTLVSTSsPR	S17 Phospho	0.01	0	157.81	38.73	34.61	0.9814	2	1984.93	993.472	2	1	-1.38	1938	1956	SD
GSBRNA2T00063292001	HAIPTSSFASTSsPR	S13 Phospho	0.14	0	109.79	37.5	8.96	0.3895	2	1624.72	813.368	2	-0.00381	-2.34	295	309	SD
GSBRNA2T00063292001	GLRsPVSGSVTR	S4 Phospho	1	86.01	102.85	37.2	8.31	0.6767	2	1294.64	648.328	2	0.00151	1.16	2057	2068	SD
GSBRNA2T00063292001	sPVSGSVTR	S1 Phospho	1	65.61	84.94	35.75	11.51	0.9773	2	968.434	485.224	2	0.00147	1.51	2060	2068	CK
GSBRNA2T00066952001	DIsPTATDLGLPVQGGTVSWLR	S3 Phospho	0.33	0	164.96	37.93	39.76	0.9808	2	2362.18	1182.1	2	0.0206	8.74	438	459	SD
GSBRNA2T00066952001	VAsEEQEVVGQR	S3 Phospho	1	1000	233.82	36.84	104.9	0.9994	2	1409.62	705.819	2	0.00413	2.93	638	649	MD
GSBRNA2T00066952001	SIEFNEADDGsMGEPGR	S11 Phospho	1	102.46	111.64	39.97	25.25	0.9981	2	1890.73	946.37	2	1.01	5	570	586	SD
GSBRNA2T00066952001	AQEVAADsLSNLNADGQSR	S8 Phospho	1	50.64	466.89	38.57	120.9	0.9997	2	2024.88	1013.45	2	0.00215	1.06	525	543	MD
GSBRNA2T00066952001	SIEFNEADDGsMGEPGRsDKGGVSK	S11 Phospho, S18 Phospho	100%, 100%	90.41, 57.73	101.54	38.1	6.23	0.5	2	2728.07	910.365	3	-0.000378	-0.138	570	594	CK
GSBRNA2T00066885001	sRsPHKLPQDMHEYHR	S1 Phospho, S3 Phospho	100%, 100%	212.51, 220.71	214.33	38.48	37.93	0.9999	2	2176.91	545.235	4	0.00703	3.23	313	328	CK
GSBRNA2T00066885001	SFsPPYR	S3 Phospho	1	46.21	110.55	33.83	30.6	0.9	2	932.38	467.197	2	0.00103	1.1	244	250	MD
GSBRNA2T00066885001	FVAQQNADPsRFR	S10 Phospho	1	1000	70.9	37.55	6.84	0.3377	2	1614.71	808.361	2	-0.0221	-13.7	682	694	CK
GSBRNA2T00066885001	YEsPDAYSR	S3 Phospho	1	44.63	115.85	37.25	24.27	0.9971	2	1166.43	584.221	2	8.81e-05	0.0754	135	143	CK
GSBRNA2T00066885001	GPSGRsFsPPYR	S6 Phospho, S8 Phospho	100%, 100%	26.20, 32.43	68.29	35.51	3.15	0.6323	2	1466.58	734.296	2	0.00248	1.69	239	250	MD
GSBRNA2T00066885001	LGsSEGYFHQDR	S3 Phospho	1	30.97	183.65	35.67	44.94	0.9979	2	1474.6	738.305	2	0.00711	4.82	255	266	MD
GSBRNA2T00066885001	GsPFFQK	S2 Phospho	1	1000	70.22	33.73	9.27	0.8556	2	889.376	445.695	2	0.00265	2.97	123	129	SD
GSBRNA2T00041608001	ELHEERDSDsNDENSNREK	S10 Phospho	1	167.84	116.45	37.58	27.85	0.9994	2	2425.94	809.655	3	-7.79e-05	-0.0321	1259	1277	CK
GSBRNA2T00041608001	DSDsNDENSNR	M2 Oxidation, S4 Phospho	100%, 100%	1,000.00, 41.91	27.33	29.52	1.34	0.1335	2	1391.43	696.722	2	0.000173	0.124	1265	1275	MD
GSBRNA2T00041608001	ELHEERDSDsNDENSNR	S10 Phospho	1	85.89	147.01	35.94	15.52	0.9864	2	2168.81	723.943	3	0.000472	0.218	1259	1275	CK
GSBRNA2T00041608001	HQDKDVKLLVAScFsEITR	S15 Phospho	0.33	0	10.92	38.63	1.52	0.3634	2	2326.12	776.38	3	1	-1.01	64	82	SD
GSBRNA2T00041608001	TVDKFEsSNGHtHsPGKR	S7 Phospho, T12 Phospho, S14 Phospho	60%, 60%, 60%	0.00, 0.00, 0.00	27.96	37.09	0.67	0.3637	2	2222.85	741.959	3	-0.00105	-0.471	1195	1212	SD
GSBRNA2T00041608001	KELHEERDSDsNDENSNR	S11 Phospho	1	50.51	82.02	37.61	10.14	0.8222	2	2296.9	766.641	3	0.000942	0.41	1258	1275	CK
GSBRNA2T00041608001	LtDRVVEVR	T2 Phospho	1	1000	82.23	36.61	9.83	0.8915	2	1166.59	389.872	3	1.01	4.41	312	320	CK
GSBRNA2T00074917001	SGSsTPVNSETDGSK	S4 Phospho	1	23.98	223.51	35.79	66.56	0.9983	2	1531.61	766.811	2	0.00247	1.61	458	472	CK
GSBRNA2T00074917001	TItGQTsKR	T3 Phospho, S7 Phospho	100%, 33%	23.20, 0.00	77.56	35.21	13.99	0.8502	2	1150.48	576.246	2	-0.000202	-0.175	449	457	SD
GSBRNA2T00074917001	RsGsSTPVNSETDGSK	S2 Phospho, S4 Phospho	100%, 33%	50.19, 0.00	121.49	35.64	7.76	0.7593	2	1767.67	884.845	2	0.00314	1.77	457	472	CK
GSBRNA2T00007060001	QVQcISFIAYKPPSFtGA	T16 Phospho	0.5	0	306.18	38.87	69.42	0.9973	2	2092.97	1047.49	2	0.00438	2.09	164	181	CK
GSBRNA2T00007060001	LPLFGctDSAQVLK	T7 Phospho	0.99	20.98	179.12	37.82	15.2	0.9055	2	1627.77	814.894	2	0.00522	3.21	127	140	CK
GSBRNA2T00007060001	ASSmLSSAAVAtsPAQATmVAPFTGLK	M4 Oxidation, T12 Phospho, S13 Phospho, M19 Oxidation	100%, 25%, 25%, 100%	1,000.00, 0.00, 0.00, 1,000.00	0	39.94	0.02	0.4103	1	2787.23	930.085	3	1	-0.228	2	28	CK
GSBRNA2T00016508001	VHAcVGGtSVR	T8 Phospho	1	27.96	152.97	36.22	46.93	0.999	2	1221.53	408.185	3	0.000127	0.104	138	148	CK
GSBRNA2T00016508001	VHAcVGGtSVREDQR	T8 Phospho	1	27.96	92	38.07	9.87	0.7682	2	1749.77	584.262	3	0.00327	1.87	138	152	SD
GSBRNA2T00071599001	TLEAPLPVSLsAVNNATTR	S11 Phospho	0.33	0	114.7	37.79	14.57	0.6931	2	1355.34	678.679	2	-678	125	492	510	MD
GSBRNA2T00071599001	QSSGGVWGWLAGSPQEKDDsP	S20 Phospho	1	22.53	47.39	38.92	3.16	0.1137	2	1511.97	756.994	2	-755	49.4	646	666	MD
GSBRNA2T00071599001	RQSSGGVWGWLAGSPQEKDDsP	S21 Phospho	1	48.85	150.22	39.38	6.05	0.6596	2	2423.06	808.695	3	0.0086	3.55	645	666	MD
GSBRNA2T00071599001	DIEsEVEVSQESR	S4 Phospho	1	144.55	267.94	36.78	79.51	0.9999	2	1585.65	793.833	2	0.000708	0.446	511	523	MD
GSBRNA2T00071599001	SGASEsVVLNmSTLTWSVVASVEGR	S6 Phospho, M11 Oxidation	12%, 100%	0.00, 1,000.00	7.47	39.57	1.18	0.2898	2	2661.23	888.085	3	-0.00238	-0.895	418	442	CK
GSBRNA2T00071599001	DIEsEVEVsQEsRVR	S4 Phospho, S9 Phospho, S12 Phospho	100%, 100%, 100%	1,000.00, 1,000.00, 1,000.00	40.8	37.31	1.17	0.568	2	2001.76	1001.89	2	1.01	2.73	511	525	CK
GSBRNA2T00071599001	ATsGPAYPER	S3 Phospho	1	55.92	151.65	34.7	43.56	0.9994	2	1127.46	564.739	2	-0.00145	-1.29	6	15	SD
GSBRNA2T00030356001	TSPEsPEKSPPMHHHEEER	S5 Phospho	1	45.98	240.73	38.58	23.52	0.9866	2	2319.96	774.327	3	0.00203	0.876	820	838	CK
GSBRNA2T00030356001	QNGAsPSSAAPLSWIK	S5 Phospho	1	60.18	186.59	38.24	36.28	0.9996	2	1693.78	847.896	2	0.99	-7.65	796	811	SD
GSBRNA2T00030356001	SPDADPESVIssPR	S11 Phospho, S12 Phospho	100%, 100%	61.87, 81.39	202.02	35.68	28.77	0.9982	2	1615.62	808.817	2	0.0027	1.67	896	909	CK
GSBRNA2T00030356001	EVESDNREEKDsEDGGIVT	S12 Phospho	1	49.35	118.67	38.14	29.62	0.9927	2	2186.89	1094.45	2	0.00515	2.35	1199	1217	MD
GSBRNA2T00030356001	MQLsNLER	S4 Phospho	1	1000	67.5	35.37	16.21	0.9311	2	1069.47	535.741	2	0.00375	3.5	753	760	MD
GSBRNA2T00030356001	SPEADPESVIssPR	S11 Phospho, S12 Phospho	100%, 100%	39.33, 59.15	180.71	36.01	25.46	0.9968	2	1629.64	815.826	2	0.0051	3.13	1105	1118	CK
GSBRNA2T00123632001	SDSKsKLPLVGVASFR	S5 Phospho	0.33	0	136.63	39.29	34.31	0.989	2	1770.92	591.313	3	1.01	3.31	325	340	MD
GSBRNA2T00123632001	LsLSANR	S2 Phospho	1	54.16	92.65	35.57	8.9	0.9	2	839.392	420.703	2	0.00187	2.22	858	864	CK
GSBRNA2T00123632001	SKLPLVGVAsFR	S10 Phospho	1	152.08	170.4	34.72	33.6	0.9995	2	1352.73	677.37	2	0.00447	3.3	329	340	SD
GSBRNA2T00123632001	LSsAAADGLGTEQHR	S3 Phospho	0.99	21.95	67.59	37.73	9.58	0.2436	2	1061.14	531.576	2	-531	-112	843	857	SD
GSBRNA2T00123632001	HYsGQLDYVK	S3 Phospho	1	55.92	236.19	36.14	28.6	0.9979	2	1288.56	645.285	2	0.00735	5.7	904	913	MD
GSBRNA2T00123632001	LPLVGVAsFR	S8 Phospho	1	1000	155.86	35.93	23.31	0.9993	2	1137.6	569.806	2	0.00189	1.66	331	340	SD
GSBRNA2T00123632001	TPsSVGGNELTR	S3 Phospho	1	30.97	153.17	36.54	34.93	0.9978	2	1296.57	649.293	2	-0.000252	-0.194	454	465	SD
GSBRNA2T00123632001	LASIsGGPLSVDGLAPR	S5 Phospho	1	54.16	265.5	37.17	56.08	1	2	1688.85	845.433	2	0.00103	0.608	776	792	MD
GSBRNA2T00123632001	LSLSANRTStDKLQK	T10 Phospho	0.2	0	31.03	36.9	1.23	0.1747	2	1161.26	581.636	2	-580	-36.5	858	872	CK
GSBRNA2T00123632001	SDVHQPDGDRPRLSsAAADGLGTEQHR	S15 Phospho	0.49	0	137.06	39.89	7.82	0.6342	2	2951.33	738.84	4	0.00396	1.34	831	857	MD
GSBRNA2T00143307001	SYsGSLYR	S3 Phospho	1	54.16	158.2	34.04	47.98	0.99	2	1011.41	506.712	2	0.00385	3.8	493	500	SD
GSBRNA2T00143307001	QPGSPETsLNELLQTPPATLR	S8 Phospho	0.33	0	111.31	38.4	15.96	0.9315	2	2328.14	777.054	3	0.00246	1.06	587	607	SD
GSBRNA2T00143307001	KYSSGSILPEGtFSPK	T12 Phospho	0.94	17.98	109.42	41.79	9.34	0.5471	2	1776.84	889.426	2	0.00429	2.41	458	473	MD
GSBRNA2T00143307001	GVsAWNFNLEDLK	S3 Phospho	1	1000	186.33	37.44	40.28	0.9999	2	1571.7	786.858	2	-0.000192	-0.122	331	343	SD
GSBRNA2T00143307001	NQAALIsDDDSSHAEEPDFNKK	S7 Phospho	1	45.98	125.84	39.24	10.31	0.8176	2	2511.07	838.03	3	1.01	2.09	344	365	MD
GSBRNA2T00109512001	GLsWPWK	S3 Phospho	1	1000	126.02	34.25	20.62	0.9	2	952.421	477.218	2	-0.000232	-0.243	352	358	SD
GSBRNA2T00109512001	KGLsWPWK	S4 Phospho	1	1000	114.23	36.04	35.27	0.99	2	1080.52	541.266	2	0.00191	1.76	351	358	SD
GSBRNA2T00109512001	DSsDENEIPK	S3 Phospho	1	24.95	124.24	33.67	27.02	0.9968	2	1212.46	607.237	2	0.00357	2.94	329	338	SD
GSBRNA2T00109512001	GQEEGTSFsRVASK	S9 Phospho	0.25	0	63.93	37.51	0.26	0.5891	2	1561.68	781.847	2	0.00133	0.85	202	215	SD
GSBRNA2T00109512001	GQEEGTSFsR	S9 Phospho	0.33	0	76.78	33.3	5.32	0.4706	2	1176.45	589.231	2	0.00337	2.86	202	211	SD
GSBRNA2T00109512001	VAsKLGLDSK	S3 Phospho	1	69.51	80.49	36.56	20.93	0.9965	2	1096.55	549.284	2	0.000388	0.354	212	221	CK
GSBRNA2T00109512001	RNsGVEGGAAPR	S3 Phospho	1	1000	45.54	36.24	1.42	0.2197	2	1249.55	625.784	2	-0.00263	-2.1	55	66	CK
GSBRNA2T00062242001	QGsSGIVWDDR	S3 Phospho	1	47.96	218.84	35.45	85.99	0.9997	2	1298.53	650.273	2	0.00289	2.22	14	24	MD
GSBRNA2T00062242001	RQGsSGIVWDDR	S4 Phospho	1	47.96	298.66	36.8	53.11	0.999	2	1454.63	728.325	2	0.00435	2.99	13	24	SD
GSBRNA2T00062242001	TTGRVsPAVEPPsPR	S6 Phospho, S13 Phospho	100%, 100%	41.91, 175.07	187.07	38.11	24.55	0.9927	2	1709.76	855.888	2	0.00658	3.85	93	107	SD
GSBRNA2T00138718001	EIENIMQLAGLNPNVDSASsSR	S20 Phospho	0.01	0	130.61	39.47	13.04	0.8837	2	2424.1	809.042	3	0.00358	1.48	900	921	CK
GSBRNA2T00138718001	DSFEYsGNFPASK	S6 Phospho	1	23.98	199.73	35.7	43.42	1	2	1527.6	764.806	2	0.00459	3	937	949	CK
GSBRNA2T00138718001	WNTSKsSIDAPQLMGAK	S6 Phospho	0.25	0	113.07	38.47	15.34	0.9192	2	1913.88	638.969	3	1.01	2.9	601	617	CK
GSBRNA2T00138718001	sSIDAPQLMGAK	S1 Phospho	1	26.2	125.05	36.59	22.52	0.9476	2	1296.58	649.295	2	-0.00269	-2.07	606	617	MD
GSBRNA2T00138718001	GSGDPYGKDsFEYSGNFPASK	S10 Phospho	0.99	26.2	236.9	38.22	39.16	0.9999	2	2288.93	1145.47	2	0.00735	3.21	929	949	CK
GSBRNA2T00002297001	KFsEQNIGAPPSYEEAVSESR	S3 Phospho	1	263.72	398.17	39.46	91.14	0.9999	2	2404.06	1203.04	2	0.00645	2.68	284	304	CK
GSBRNA2T00002297001	ADDNSQDGRGsLQR	S11 Phospho	1	23.2	43.31	40.62	1.28	0.1742	2	1598.65	800.332	2	1	-1.39	270	283	SD
GSBRNA2T00002297001	KFsEQNIGAPPSYEEAVSESRsPVYSER	S3 Phospho, S22 Phospho	100%, 95%	140.02, 15.97	290.56	40.21	41.12	0.9957	2	3302.42	1101.81	3	0.000542	0.164	284	311	MD
GSBRNA2T00002297001	sVDNFPHGSR	S1 Phospho	1	107.72	111.72	34.88	23.04	0.9987	2	1194.48	598.249	2	0.00107	0.893	236	245	MD
GSBRNA2T00002297001	SRsVDNFPHGSR	S3 Phospho	0.46	18.26	56.46	36.5	7.32	0.2706	2	1437.6	719.806	2	-0.0178	-12.4	234	245	CK
GSBRNA2T00002297001	TFEDDGHssSR	S8 Phospho, S9 Phospho	99%, 100%	23.20, 26.20	72.56	33.2	20.26	0.9558	2	1396.43	699.224	2	0.000618	0.442	254	264	SD
GSBRNA2T00002297001	YRSsAPGGmYKPSGGYGDR	S4 Phospho, M9 Oxidation	40%, 100%	0.00, 1,000.00	22.06	37.65	2.24	0.1778	2	2100.85	701.291	3	-0.0209	-9.94	160	178	CK
GSBRNA2T00143414001	SDWDDGRWEWEDsPRGDR	S13 Phospho	1	60.18	82.16	37.44	10.43	0.9416	2	2342.9	781.975	3	0.00489	2.09	195	212	SD
GSBRNA2T00143414001	STMASAsPWDIGAPsPVPIR	S7 Phospho, S15 Phospho	25%, 100%	0.00, 85.93	121.1	38.96	10.23	0.6948	2	2198.95	1100.48	2	0.00642	2.92	247	266	SD
GSBRNA2T00143414001	HQPSPSPmLGAAsPDAR	M8 Oxidation, S13 Phospho	100%, 100%	1,000.00, 29.41	116.03	38.27	10.48	0.6951	2	1813.79	907.902	2	0.00795	4.38	220	236	MD
GSBRNA2T00143414001	LAsPWLDTPR	S3 Phospho	1	132.81	162.7	36.51	34.01	0.9997	2	1234.58	618.295	2	0.00131	1.06	237	246	MD
GSBRNA2T00143414001	GREsYRESPR	S4 Phospho	0.49	0	75.31	36.43	11.13	0.746	2	1315.57	658.793	2	0.00491	3.73	166	175	SD
GSBRNA2T00031707001	SVGILsPIQQK	S6 Phospho	1	159.1	165.94	35.99	19.37	0.9974	2	1248.65	625.333	2	0.00257	2.06	273	283	CK
GSBRNA2T00031707001	SVsASSFLAHLK	S3 Phospho	1	38.91	191.5	37.18	49.77	0.9973	2	1325.64	442.887	3	0.000602	0.454	303	314	MD
GSBRNA2T00157891001	INPLNPVFNPVNSAFsPR	S16 Phospho	0.5	0	232.14	41.64	31.16	0.9484	2	2063	1032.51	2	0.997	-2.99	143	160	MD
GSBRNA2T00157891001	LLPLFPLTsPR	S9 Phospho	0.99	20.98	132.89	35.06	23.78	0.9842	2	1332.72	667.369	2	0.00341	2.56	228	238	CK
GSBRNA2T00157891001	DASTNLIPsPR	S9 Phospho	1	138.75	162.41	36.47	22.35	0.9978	2	1249.57	625.793	2	6.81e-05	0.0544	6	16	MD
GSBRNA2T00157891001	GFYLHPSPAttPSDSEPR	T10 Phospho, T11 Phospho	50%, 50%	0.00, 0.00	178.72	37.71	19.36	0.9654	2	2161.86	1081.94	2	0.00292	1.35	210	227	SD
GSBRNA2T00157891001	mERyRDAstNLIPSPR	M1 Oxidation, Y4 Phospho, S8 Phospho, T9 Phospho	100%, 100%, 100%, 100%	1,000.00, 53.06, 59.90, 62.38	70.86	36.18	0.99	0.1113	2	2160.81	721.276	3	-0.0404	-18.7	1	16	SD
GSBRNA2T00157891001	YRDASTNLIPsPR	S11 Phospho	1	20.99	50.34	37.83	2.58	0.4639	2	1569.74	785.879	2	1.01	3.2	4	16	CK
GSBRNA2T00044325001	DAGDSDSVLsPK	S10 Phospho	1	61.87	209	35.19	37.51	0.9974	2	1269.52	635.766	2	0.00469	3.69	143	154	CK
GSBRNA2T00044325001	STNFAsPR	S6 Phospho	1	174.36	185.77	33.79	39.22	0.99	2	958.393	480.204	2	0.00243	2.53	1276	1283	CK
GSBRNA2T00044325001	AVDGETEDLPNGDSsPK	S15 Phospho	0.5	0	205.15	36.54	31.46	0.9531	2	1810.72	906.365	2	0.985	-9.86	1494	1510	CK
GSBRNA2T00044325001	GRPGQSPGPVSEDNQKDDEILSPTSITGESSsDKENK	S32 Phospho	0.03	0	100.28	40.19	8.65	0.5982	2	3964.79	992.205	4	0.00908	2.29	1160	1196	SD
GSBRNA2T00044325001	LESTAQVDDDsDEGWQEAVPK	S11 Phospho	1	38.19	93.61	38.93	2.92	0.1598	2	2398	800.341	3	0.0145	6.03	1222	1242	MD
GSBRNA2T00044325001	sRGKstNFASPR	S1 Phospho, S5 Phospho, T6 Phospho	100%, 100%, 100%	54.84, 51.44, 53.49	84.62	34.93	0.47	0.2638	2	1547.57	774.794	2	1	-1.49	1272	1283	MD
GSBRNA2T00044325001	sPLASSPSTEQINKPTLMVSPVtPQAGK	S1 Phospho, T23 Phospho	0%, 100%	0.00, 43.77	219	39.38	27.13	0.9995	2	3024.44	1009.15	3	0.00674	2.23	1329	1356	CK
GSBRNA2T00011400001	ANNDITSIAsNGGRVscmK	S10 Phospho, S16 Phospho, M18 Oxidation	50%, 50%, 100%	0.00, 0.00, 1,000.00	0	37.72	1.02	0.5412	2	2170.86	1086.44	2	1.01	1.62	39	57	SD
GSBRNA2T00130897001	ALAsFR	S4 Phospho	1	1000	73.87	33.58	34.85	0.5	2	743.337	372.676	2	6.81e-05	0.0914	271	276	SD
GSBRNA2T00130897001	ALAsFRsNATN	S4 Phospho, S7 Phospho	100%, 100%	81.07, 42.24	99.98	34.74	20.1	0.987	2	1310.5	656.26	2	-0.000782	-0.596	271	281	SD
GSBRNA2T00122991001	TATSFHSTPVLsPMGsPPHSQSSMGR	S12 Phospho, S16 Phospho	100%, 100%	53.57, 128.65	233.09	39.42	45.32	1	2	2843.19	948.736	3	0.00442	1.55	41	66	CK
GSBRNA2T00122991001	TDSEVTSIAASsPARsPR	S12 Phospho, S16 Phospho	50%, 100%	0.00, 98.40	309.44	38.17	56.67	1	2	1990.84	996.428	2	0.00254	1.27	5	22	CK
GSBRNA2T00122991001	RPVYYVQsPSRDSHDGEK	S8 Phospho	1	31.79	101.47	39.08	20.1	0.9581	2	2198.98	550.753	4	0.0072	3.27	23	40	MD
GSBRNA2T00122991001	RPVYYVQsPSR	S8 Phospho	1	27.96	204.82	37.49	57.2	0.9964	2	1430.68	716.345	2	0.00469	3.27	23	33	CK
GSBRNA2T00001910001	VFsDDER	S3 Phospho	1	1000	114.92	31.28	27.64	0.9	2	946.344	474.179	2	0.000728	0.769	383	389	CK
GSBRNA2T00001910001	SSPGDNGDNLDSsVKDDDGSVK	S13 Phospho	0.99	22.52	103.78	37.51	2.78	0.1917	2	2287.9	1144.96	2	0.987	-6.89	228	249	SD
GSBRNA2T00001910001	LFLFTSKPEATQsMGQILESSAK	S13 Phospho	1	33.27	162.56	41.2	49.1	0.9868	2	1728.84	865.428	2	-863	-37.3	168	190	MD
GSBRNA2T00001910001	VFsDDERsDHGVPAGYR	S3 Phospho, S8 Phospho	100%, 100%	120.83, 102.97	103.54	36.88	19.89	0.9965	2	2065.8	689.608	3	0.00758	3.67	383	399	CK
GSBRNA2T00001910001	GFsDSDANVNR	S3 Phospho	1	77.86	235.99	33.36	65.59	0.9998	2	1260.48	631.247	2	0.00295	2.34	208	218	MD
GSBRNA2T00145791001	RsPSsQDsLPGIALYK	S2 Phospho, S5 Phospho, S8 Phospho	100%, 67%, 67%	23.20, 0.00, 0.00	100.59	37.73	1.18	0.4388	2	1957.8	979.908	2	0.00145	0.739	363	378	SD
GSBRNA2T00145791001	FSGLLsSSGSPR	S6 Phospho	1	26.2	199.6	36.64	34.96	0.9976	2	1273.57	637.793	2	0.000468	0.367	409	420	MD
GSBRNA2T00145791001	IITDYVGSPAtDPMR	T11 Phospho	0	0	210.75	37.84	29.88	0.993	2	1714.77	858.391	2	0.00263	1.53	236	250	MD
GSBRNA2T00145791001	SGEsPSGLINHYPGHK	S4 Phospho	1	32.48	99.65	40.21	16.94	0.971	2	1758.77	587.265	3	0.00187	1.06	382	397	MD
GSBRNA2T00145791001	NPLPPFsPK	S7 Phospho	1	1000	95.34	36.04	8.01	0.6874	2	1075.51	538.765	2	0.00415	3.85	351	359	CK
GSBRNA2T00145791001	STsDALEELR	S3 Phospho	0.33	0	104.11	35.25	14.78	0.7491	2	1199.5	600.758	2	-0.00563	-4.69	530	539	SD
GSBRNA2T00145791001	FFPsPGQsFEATSFHFQGR	S4 Phospho, S8 Phospho	100%, 100%	56.83, 69.63	104.04	38.06	9.4	0.9341	2	2332.94	778.652	3	0.000762	0.327	251	269	MD
GSBRNA2T00061662001	EDMEssPEVEIK	S5 Phospho, S6 Phospho	100%, 100%	1,000.00, 1,000.00	160.24	33.79	46.27	0.9999	2	1551.55	776.782	2	0.00436	2.81	313	324	MD
GSBRNA2T00061662001	HTTPHEEVTKPNPKEDmEssPEVEIK	M17 Oxidation, S19 Phospho, S20 Phospho	100%, 100%, 100%	1,000.00, 50.43, 63.62	147.71	40.13	11.63	0.9668	2	3163.36	791.846	4	0.00907	2.87	299	324	CK
GSBRNA2T00061662001	NALDILDKLHSEMIAGEEAIESsPK	S23 Phospho	0.49	0	111.11	38.7	8.79	0.2269	2	2790.35	931.124	3	1.03	10.2	242	266	CK
GSBRNA2T00061662001	LHSEMIAGEEAIESsPK	S15 Phospho	0.5	0	451.53	38.37	92.58	0.9972	2	1906.84	954.427	2	0.00113	0.591	250	266	SD
GSBRNA2T00061662001	TmIysAPLEDAR	M2 Oxidation, Y4 Phospho, S5 Phospho	100%, 67%, 67%	1,000.00, 0.00, 0.00	37.05	35.95	1.62	0.1093	2	1028.38	515.196	2	-513	181	138	149	SD
GSBRNA2T00061662001	SLPLPLHLEDIVSHPQASHsGEIK	S20 Phospho	0.33	0	81.08	37.88	14.95	0.9092	2	2683.34	671.842	4	0.00178	0.662	267	290	CK
GSBRNA2T00133449001	KLSSIGsWENNK	S7 Phospho	1	61.87	252.83	37.46	33.35	0.9983	2	1441.66	721.838	2	0.00207	1.43	118	129	SD
GSBRNA2T00133449001	LSSIGsWENNKK	S6 Phospho	1	90.37	105.13	37.43	37.19	0.9999	2	1441.66	721.839	2	0.00217	1.5	119	130	SD
GSBRNA2T00133449001	LSSIGsWENNK	S6 Phospho	1	105.08	232.63	36.26	63.78	1	2	1313.57	657.792	2	0.00499	3.79	119	129	SD
GSBRNA2T00133449001	KLSsIGSWENNKK	S4 Phospho	0	0	203.29	37.86	26.12	0.9523	2	1570.75	786.38	2	0.99	-8.13	118	130	MD
GSBRNA2T00132128001	RSPsDEISER	S4 Phospho	1	50.64	207.67	35.82	48.46	0.9984	2	1254.53	628.27	2	0.00183	1.46	275	284	MD
GSBRNA2T00132128001	KLSSASSLGsMEESYFLQASLDSSDK	S10 Phospho	0.17	0	215.42	39.93	51.83	0.9974	2	2846.26	949.761	3	0.00414	1.45	785	810	CK
GSBRNA2T00132128001	SPsDEISER	S3 Phospho	1	48.15	134.19	33.47	20.01	0.9614	2	1098.43	550.221	2	0.00405	3.68	276	284	SD
GSBRNA2T00132128001	INSSTASEQLPIsR	S13 Phospho	1	102.06	193.27	37.88	61.75	1	2	1581.74	791.879	2	0.00339	2.14	759	772	SD
GSBRNA2T00132128001	SSEKRsMPEAtmsPYYmK	S6 Phospho, T11 Phospho, M12 Oxidation, S13 Phospho, M17 Oxidation	43%, 43%, 67%, 43%, 67%	0.00, 0.00, 0.00, 0.00, 0.00	0	35.07	0.51	0.5937	2	2393.85	1197.93	2	0.00486	2.03	811	828	CK
GSBRNA2T00132128001	sssAINASDSVDVVMELEKtK	S1 Phospho, S2 Phospho, S3 Phospho, T20 Phospho	67%, 67%, 67%, 67%	0.00, 0.00, 0.00, 0.00	0	36.28	1.9	0.2766	2	2529.94	844.321	3	0.997	-2.35	308	328	MD
GSBRNA2T00071231001	SRsPEGDNPVDSGNR	S3 Phospho	1	49.21	360.24	36.6	51.91	0.9984	2	1665.68	833.845	2	0.000988	0.593	319	333	CK
GSBRNA2T00071231001	LAAPSAPFEDDsDDVDDEPLYR	S12 Phospho	1	159.48	334.85	38.77	87.05	0.9999	2	2516.03	1259.02	2	-0.000952	-0.378	277	298	CK
GSBRNA2T00071231001	RVASGTPAPPsPDR	S11 Phospho	1	62.06	103.49	37.53	11.23	0.8142	2	1486.7	744.356	2	0.00339	2.28	303	316	SD
GSBRNA2T00071231001	AVTMSLKSAEEEtLR	T13 Phospho	0.98	18.95	46.99	38.2	5.92	0.1774	2	1743.79	872.9	2	-0.0255	-14.6	234	248	SD
GSBRNA2T00146405001	sGQQPGPGGPNATGR	S1 Phospho	1	156.71	164.01	36.72	36.1	0.9999	2	1459.62	730.819	2	0.00195	1.33	74	88	SD
GSBRNA2T00146405001	MSGSLAsAGSNSMKK	S7 Phospho	0.36	23.2	56.67	37.25	8.76	0.2966	2	1023.1	512.558	2	-512	-155	89	103	MD
GSBRNA2T00146405001	SGQQPGPGGPNATGRmSGsLASAGSNSMK	M16 Oxidation, S19 Phospho	88%, 14%	8.46, 0.00	30.05	39.67	0.27	0.08726	2	2784.23	929.084	3	0.0333	11.9	74	102	SD
GSBRNA2T00141109001	SVsPSPQMSLPDVFK	S3 Phospho	0.01	0	82.88	37.93	1.45	0.5134	2	1697.78	849.896	2	0.00343	2.02	48	62	SD
GSBRNA2T00141109001	FSHTVSYRLNssK	S11 Phospho, S12 Phospho	33%, 33%	0.00, 0.00	10.08	37.27	0.93	0.4007	2	1684.71	562.577	3	0.00775	4.6	14	26	CK
GSBRNA2T00106184001	EFSsNTNVSPLGR	S4 Phospho	1	27.96	248.94	37.03	71.97	0.9974	2	1486.65	744.332	2	0.00321	2.16	650	662	CK
GSBRNA2T00106184001	EDEEtPRNGPR	T5 Phospho	1	1000	32.83	35.48	2.34	0.2391	2	1378.55	690.282	2	-0.00275	-1.99	290	300	CK
GSBRNA2T00106184001	RSQsSSIFR	S4 Phospho	0.97	20.19	67.54	36.3	13.88	0.8077	2	1146.52	574.266	2	-0.000752	-0.655	416	424	SD
GSBRNA2T00106184001	GQHDDyASPRtPK	Y6 Phospho, T11 Phospho	100%, 98%	24.95, 17.20	120.24	35.31	4.81	0.3967	2	1630.62	816.316	2	-0.000642	-0.393	450	462	SD
GSBRNA2T00106184001	EALGDDSKGsIGR	S10 Phospho	0.98	17.78	142.68	36.76	62.74	0.9992	2	1383.61	692.81	2	0.00199	1.44	573	585	SD
GSBRNA2T00106184001	SQsSSIFR	S3 Phospho	1	26.2	136.51	35.1	25.93	0.99	2	990.417	496.216	2	-0.000372	-0.375	417	424	SD
GSBRNA2T00106184001	TVKNAGWDFSIGAsQGIGtVRALKPPHAR	S14 Phospho, T19 Phospho	99%, 97%	18.95, 15.47	43.65	38.89	2.54	0.1694	2	3194.55	1065.86	3	0.991	-3.75	329	357	CK
GSBRNA2T00106184001	EQMTEDSDYSRNsGDK	S13 Phospho	0.2	0	0	35.55	1.63	0.5101	2	1940.72	971.365	2	0.00583	3	518	533	CK
GSBRNA2T00139718001	KVSGPLDSsGSLK	S9 Phospho	0.01	0	45.29	37.18	9.7	0.6806	2	1353.66	677.837	2	0.00435	3.21	162	174	SD
GSBRNA2T00139718001	QHSGPIPVLPAtGLITSGPLNSSGAPR	T12 Phospho	0.07	0	150.54	37.53	15.2	0.7119	2	2703.36	902.127	3	-0.0149	-5.52	135	161	CK
GSBRNA2T00139718001	SGsFAGNAQSGPGAPNATGR	S3 Phospho	0.5	0	228.49	38.11	63.95	0.9874	2	1882.81	942.41	2	0.0103	5.49	73	92	CK
GSBRNA2T00139718001	MSGSLAsSAGSVSMK	S7 Phospho	0.99	26.2	78.97	36.51	4.86	0.3766	2	1478.61	740.314	2	-0.00165	-1.12	93	107	MD
GSBRNA2T00139718001	SsGPQSGGVTR	S2 Phospho	0.5	0	135.62	34.85	43.16	0.9979	2	1111.47	556.741	2	0.00237	2.13	124	134	MD
GSBRNA2T00139718001	sGPIPGAPSR	S1 Phospho	1	75.44	75.19	35.76	12.19	0.9827	2	1017.47	509.74	2	0.00185	1.81	63	72	CK
GSBRNA2T00139718001	ERPPTMSSTAMPYtGGDIKKSGELGK	T14 Phospho	0.97	17.78	81.41	39.69	3.34	0.4115	2	2817.32	705.336	4	0.00788	2.79	25	50	SD
GSBRNA2T00095271001	TVPAAGsPGTPTtPGSAR	S7 Phospho, T13 Phospho	0%, 100%	0.00, 23.19	244.15	37.88	43.85	0.9967	2	1783.76	892.887	2	0.00526	2.95	40	57	CK
GSBRNA2T00095271001	GMGTNLFDKPSHPNsPTVYDWLYSDDTR	S15 Phospho	1	41.47	372.42	40.03	53.97	0.9951	2	3292.42	1098.48	3	-0.000928	-0.282	76	103	CK
GSBRNA2T00099626001	GsNFNQSDFYSMMGFPGGR	S2 Phospho	1	45.42	215.91	40.58	54.47	0.9999	2	2178.84	1090.43	2	1	0.376	176	194	MD
GSBRNA2T00064734001	DLGLTLAADALNAGYNsDEEVYAAAK	S17 Phospho	0.33	0	128.58	39.77	10.23	0.2727	2	1823.5	912.759	2	-911	-140	95	120	CK
GSBRNA2T00064734001	KDLGLTLAADALNAGYNsDEEVYAAAK	S18 Phospho	1	38.38	297.02	39.66	62.74	0.999	2	2862.35	955.123	3	0.013	4.54	94	120	MD
GSBRNA2T00064734001	AVDAGMLEYDsDDNPIVVDK	S11 Phospho	1	81.61	359.27	38.62	55.11	0.9999	2	2244.95	1123.48	2	0.000548	0.244	121	140	MD
GSBRNA2T00064734001	AVDAGMLEYDsDDNPIVVDKR	S11 Phospho	1	41.47	402.69	39.2	98.43	0.9999	2	2401.06	801.359	3	0.00442	1.84	121	141	MD
GSBRNA2T00064734001	LPGmIDEGDVLVFAsK	M4 Oxidation, S15 Phospho	100%, 100%	1,000.00, 1,000.00	7.92	40.5	6.03	0.2269	2	1190.56	596.286	2	-595	296	438	453	CK
GSBRNA2T00012883001	SDAADsDSDTFSIPAK	S6 Phospho	0.98	21.95	170.57	36.28	21.73	0.9814	2	1705.68	853.845	2	0.00319	1.87	22	37	SD
GSBRNA2T00012883001	AALVLNAsR	S8 Phospho	1	1000	97.2	35.66	24.04	0.9994	2	993.502	497.758	2	0.00155	1.56	50	58	SD
GSBRNA2T00012883001	RGSDLESGKSDAADSDsDTFSIPAK	S17 Phospho	0.01	0	106.91	39.54	6.2	0.5178	2	2635.14	879.386	3	0.00774	2.94	13	37	CK
GSBRNA2T00012883001	GSDLESGKSDAADsDSDTFSIPAK	S14 Phospho	0.61	19.51	133.35	39	21.52	0.9753	2	2479.03	827.351	3	0.00261	1.05	14	37	MD
GSBRNA2T00123532001	KGsESGSTEVTTR	S3 Phospho	1	43.29	80.68	40.98	14	0.9218	2	1418.61	710.313	2	1	-0.437	470	482	MD
GSBRNA2T00123532001	KAVsVSDDAR	S4 Phospho	1	23.2	160.12	36.23	44.69	0.9985	2	1126.5	564.26	2	0.00277	2.46	234	243	CK
GSBRNA2T00123532001	LYNNSPsFPSSVTSSDPR	S7 Phospho	1	27.96	154.4	38.14	18.58	0.8212	2	2034.86	1018.44	2	0.987	-7.75	185	202	MD
GSBRNA2T00123532001	RLDsIKDHLLR	S4 Phospho	1	1000	154.8	36.03	28.71	0.9997	2	1444.76	482.593	3	0.0021	1.45	75	85	CK
GSBRNA2T00123532001	sGKSQDLSDPNYASDTSSK	S1 Phospho	0	0	90.1	41.69	3.06	0.07392	2	3100.27	1034.43	3	1030	-127	36	54	CK
GSBRNA2T00123532001	SRDDDAHEADGSRsDAGSSR	S14 Phospho	0.49	0	190.52	36.7	17.43	0.8338	2	2169.83	724.283	3	-0.00368	-1.69	3	22	SD
GSBRNA2T00123532001	MRsRDDDAHEADGSR	S3 Phospho	1	61.08	64.46	38.01	4.45	0.1443	2	1198.46	600.237	2	-598	333	1	15	SD
GSBRNA2T00123532001	SEsQLSDDVER	S3 Phospho	1	63.19	188.62	34.97	31.72	0.9967	2	1343.53	672.772	2	0.00583	4.33	366	376	SD
GSBRNA2T00008250001	GSKPVETAPALKtPENsPTATDA	T13 Phospho, S17 Phospho	100%, 100%	48.04, 41.47	159.08	39.48	11.26	0.5576	2	2441.07	814.698	3	-0.00306	-1.25	376	398	MD
GSBRNA2T00008250001	LTPAEAVVEDNQKEtDDDEDGDEVESK	T15 Phospho	1	101.57	203.27	39.29	23.75	0.997	2	3056.26	1019.76	3	0.00937	3.07	96	122	CK
GSBRNA2T00008250001	LILNAsLyPEMKLASSDK	S6 Phospho, Y8 Phospho, M16 Oxidation	100%, 100%, 100%	65.09, 42.38, 45.42	79.23	39.1	2.06	0.4093	2	2212	1107.01	2	0.0074	3.35	318	335	CK
GSBRNA2T00105316001	VPVPEHAVQRPVsSPR	S13 Phospho	1	23.2	166.45	37.1	17.3	0.9439	2	1833.93	612.318	3	0.00602	3.28	408	423	CK
GSBRNA2T00105316001	KPVPQKPEsPDGTGHRPGK	S9 Phospho	1	64.69	182.09	38.03	35.3	0.9994	2	2091.03	523.765	4	0.00232	1.11	479	497	SD
GSBRNA2T00105316001	TRHPsPETWR	S5 Phospho	1	46.87	91.41	36.65	15.45	0.9865	2	1345.59	449.539	3	0.00158	1.17	469	478	SD
GSBRNA2T00105316001	HPsPETWR	S3 Phospho	1	67.98	99.28	34.07	38.81	0.99	2	1088.45	545.23	2	0.00153	1.4	471	478	SD
GSBRNA2T00105316001	SGTGSSsFNMSR	S7 Phospho	0.25	0	88.67	37.59	21.12	0.9625	2	1296.48	649.247	2	-5.19e-05	-0.04	513	524	SD
GSBRNA2T00095544001	VAISGDNQGESsDPSAK	S12 Phospho	0.5	0	254.65	37.54	72.11	0.998	2	1740.73	871.37	2	0.00463	2.66	764	780	MD
GSBRNA2T00095544001	KDVIVGKGsDNAGEVAK	S9 Phospho	1	1000	91.49	37.91	10.7	0.8751	2	1765.86	589.629	3	0.00254	1.44	701	717	SD
GSBRNA2T00095544001	SGYVPTLPDsPK	S10 Phospho	1	70.16	156.45	36.96	18.93	0.9972	2	1339.61	670.811	2	0.00151	1.12	102	113	CK
GSBRNA2T00095544001	RPsPVRPIR	S3 Phospho	1	1000	71.28	34.7	18.38	0.9967	2	1156.62	386.548	3	0.000212	0.183	452	460	CK
GSBRNA2T00134552001	SRsQDNEGVQGKPEVPVVVYK	S3 Phospho	1	37.15	143.16	38.81	1.01	0.1842	2	2395.15	799.391	3	0.994	-3.5	468	488	MD
GSBRNA2T00134552001	RsPLHGVYR	S2 Phospho	1	120.93	194.96	36.23	22.96	0.9828	2	1163.56	582.788	2	0.00233	2	86	94	MD
GSBRNA2T00134552001	sPLHGVYR	S1 Phospho	1	57.6	63.33	35.46	8.6	0.8515	2	1007.46	504.738	2	0.00169	1.67	87	94	CK
GSBRNA2T00134552001	DGGGERRsPLHGVYR	S8 Phospho	1	151.07	138.31	38.31	11.65	0.9738	2	1734.8	579.273	3	0.0019	1.1	80	94	CK
GSBRNA2T00134552001	GNNPQGStEVGVK	T8 Phospho	0.5	0	68	36.77	4.41	0.6236	2	1365.6	683.805	2	0.00335	2.45	236	248	MD
GSBRNA2T00060822001	MSAESSsPQHHYK	S7 Phospho	0.33	0	208.05	36.1	22.16	0.9758	2	1567.61	784.814	2	0.00163	1.04	578	590	MD
GSBRNA2T00060822001	EVTKVYsDK	S7 Phospho	0.5	0	73.68	36.19	4.48	0.4289	2	1147.52	574.765	2	6.81e-05	0.0593	186	194	SD
GSBRNA2T00060822001	KSTSSEsGGAQSITLSQEELNSLR	S7 Phospho	0.2	0	232.25	39.6	36.23	0.9969	2	2588.2	863.74	3	0.000922	0.356	459	482	SD
GSBRNA2T00101625001	ATsEGGmISDKVEK	S3 Phospho, M7 Oxidation	50%, 100%	0.00, 1,000.00	154.56	36.49	19.36	0.7606	2	1547.63	774.825	2	0.976	-17.2	48	61	CK
GSBRNA2T00101625001	AtSEGGMISDK	T2 Phospho	1	24.95	131.06	38.19	20.89	0.9695	2	1174.46	588.236	2	-0.000292	-0.248	48	58	CK
GSBRNA2T00101625001	AGGSDPLEEYcsDNPETDEcR	S12 Phospho	0.99	21.95	245.28	35.18	41.49	0.9995	2	2479.88	1240.95	2	-0.000382	-0.154	102	122	CK
GSBRNA2T00041050001	SFsEEESR	S3 Phospho	1	74.96	144.74	31.22	10.49	0.8309	2	1049.37	525.693	2	0.00135	1.28	306	313	SD
GSBRNA2T00041050001	AAKGsPLISLPPPPPFR	S5 Phospho	1	60.19	204.14	35.12	25.44	0.9887	2	1823.97	608.999	3	0.00428	2.35	370	386	MD
GSBRNA2T00041050001	GsPLISLPPPPPFR	S2 Phospho	1	81.39	159.06	36.33	39.29	0.9999	2	1553.81	777.91	2	0.00537	3.45	373	386	MD
GSBRNA2T00041050001	KADDVDsV	S7 Phospho	1	1000	58.43	32.86	22.11	0.99	2	927.361	464.688	2	0.00189	2.03	405	412	CK
GSBRNA2T00041050001	STsDLQNELHNTSSSVSR	S3 Phospho	0.33	0	174.73	38.95	45.28	0.9971	2	2041.88	1021.95	2	1.01	2.85	244	261	CK
GSBRNA2T00113458001	STVGtPAYIAPEILLR	T5 Phospho	0.25	0	110.06	38.89	19.18	0.8323	2	1779.93	594.316	3	0.00982	5.52	176	191	CK
GSBRNA2T00113458001	DIGsGNFGVAR	S4 Phospho	1	1000	120.6	35.93	27.27	0.9997	2	1171.5	586.759	2	0.00199	1.7	27	37	SD
GSBRNA2T00113458001	SSVLHSQPKstVGTPAYIAPEILLR	S10 Phospho, T11 Phospho	25%, 25%	0.00, 0.00	129.02	40.47	7.23	0.1277	2	1882.94	942.479	2	-940	55.7	167	191	CK
GSBRNA2T00113458001	SSVLHsQPK	S6 Phospho	1	174.94	171.17	35.79	43.64	1	2	1061.49	531.753	2	0.000348	0.328	167	175	SD
GSBRNA2T00132641001	DHNLFFRPStPPPDPDR	T10 Phospho	0.5	0	179.32	38.77	12.47	0.5159	2	2086.94	696.654	3	0.013	6.25	61	77	MD
GSBRNA2T00132641001	VVsPQAVPQKLPsPR	S3 Phospho, S13 Phospho	100%, 100%	1,000.00, 1,000.00	125.08	37.82	10.11	0.96	2	1761.86	588.295	3	0.00477	2.71	161	175	CK
GSBRNA2T00132641001	LNNPRPIsPKPPsPR	S8 Phospho, S13 Phospho	100%, 100%	1,000.00, 1,000.00	82.99	38.04	3.34	0.4616	2	1828.88	610.635	3	0.00686	3.75	181	195	CK
GSBRNA2T00132641001	GGGGPGsPGGVVLEK	S7 Phospho	1	1000	139.24	37.49	36.11	0.9996	2	1346.63	674.322	2	0.00661	4.9	554	568	MD
GSBRNA2T00132641001	DyRLTPtRLSPsPLSHHFR	Y2 Phospho, T7 Phospho, S12 Phospho	60%, 60%, 60%	0.00, 0.00, 0.00	81.65	39.55	6.03	0.5762	2	2519.1	630.781	4	0.00464	1.84	416	434	MD
GSBRNA2T00132641001	LSPsPLSHHFR	S4 Phospho	0.99	21.95	80.76	39.14	11.82	0.3933	2	904.423	453.219	2	-452	21.3	424	434	SD
GSBRNA2T00132641001	sMAYAYSHK	S1 Phospho	1	70.9	73.12	38.08	6.23	0.2947	2	1704.65	569.225	3	568	-193	371	379	SD
GSBRNA2T00132641001	GSLVMSNsGSQR	S8 Phospho	0.49	0	145.06	35.78	18.84	0.9585	2	1301.55	651.78	2	0.00231	1.77	542	553	MD
GSBRNA2T00132641001	SLSPKPSEPSsASASAPPPPLKPASTR	S11 Phospho	0.14	0	103.98	37.91	0.97	0.5932	2	2723.36	908.793	3	0.00429	1.58	114	140	CK
GSBRNA2T00132641001	StLLtPSRPIR	T2 Phospho, T5 Phospho	50%, 99%	0.00, 17.11	54.61	37.22	5.78	0.3043	2	1399.66	700.836	2	-0.0052	-3.71	449	459	MD
GSBRNA2T00132641001	RmsyPPTQQGSDTFRWNK	M2 Oxidation, S3 Phospho, Y4 Phospho, M11 Oxidation	100%, 100%, 100%, 100%	1,000.00, 47.18, 49.77, 1,000.00	37.06	38.48	1.22	0.1081	2	2434.99	812.67	3	1.03	9.16	524	541	CK
GSBRNA2T00132641001	WNKGsLVmSNSGsQR	S5 Phospho, M8 Oxidation, S13 Phospho	50%, 100%, 50%	0.00, 1,000.00, 0.00	34.58	41.08	5.48	0.06128	2	1826.74	914.378	2	1.02	8.84	539	553	SD
GSBRNA2T00004328001	ENsGFGFLLTR	S3 Phospho	1	202.51	165.77	36.91	58.08	0.9996	2	1320.58	661.295	2	0.985	-13.7	1565	1575	SD
GSBRNA2T00004328001	ASPQSAGLsFLNR	S9 Phospho	1	93.41	180.63	37.39	71.48	1	2	1426.66	714.338	2	0.00101	0.706	1271	1283	CK
GSBRNA2T00004328001	QQALAIsPTSR	S7 Phospho	1	21.95	130.86	36.66	24.31	0.9888	2	1250.6	626.308	2	0.000348	0.278	1095	1105	CK
GSBRNA2T00004328001	LDGVDDtEEyLATRR	T7 Phospho, Y10 Phospho	100%, 50%	23.20, 0.00	29.88	38.18	0.04	0.1171	2	1911.8	956.905	2	0.0299	15.6	335	349	CK
GSBRNA2T00116738001	VDVEsPAVVAPVKEPTPVPVEASK	S5 Phospho	1	241.94	331.76	36.51	69.86	0.9999	2	2523.29	842.105	3	0.00567	2.25	10	33	MD
GSBRNA2T00116738001	ALAVVEKPIEDPtPK	T13 Phospho	1	1000	89.26	39.49	12.42	0.8601	2	1124.58	563.296	2	-561	214	51	65	CK
GSBRNA2T00116738001	DVAEEKIHtPPPPDESK	T9 Phospho	1	134.91	251.78	38.46	27.74	0.9996	2	1967.89	656.972	3	0.00478	2.43	34	50	CK
GSBRNA2T00116738001	TTKVDVEsPAVVAPVKEPTPVPVEASK	S8 Phospho	1	65.68	256.29	35.65	23.02	0.9976	2	2853.48	952.168	3	0.00526	1.84	7	33	CK
GSBRNA2T00116738001	IHtPPPPDESK	T3 Phospho	1	110.61	65.1	36.63	8.78	0.9335	2	1297.58	433.534	3	1.01	2.34	40	50	SD
GSBRNA2T00116738001	SsFIKAWEESEK	S2 Phospho	0.5	0	82.12	37.52	7.11	0.3614	2	1519.67	760.841	2	0.00749	4.92	84	95	SD
GSBRNA2T00125446001	DQEDVEsDHLKDMHR	S7 Phospho	1	1000	142.92	36.98	33.81	0.9996	2	1933.77	645.598	3	1	0.333	362	376	MD
GSBRNA2T00125446001	DsDDsEtEyGNNK	S2 Phospho, S5 Phospho, T7 Phospho, Y9 Phospho	100%, 100%, 100%, 100%	1,000.00, 1,000.00, 1,000.00, 1,000.00	0	39.22	1.27	0.1469	2	1793.41	897.712	2	0.99	-7.08	384	396	SD
GSBRNA2T00125446001	AARDsDDSETEyGNNKK	S5 Phospho, Y12 Phospho	100%, 2%	108.95, 24.95	192.39	35.41	23.14	0.9795	2	2058.76	1030.39	2	0.000218	0.106	381	397	MD
GSBRNA2T00125446001	HVMGKEDDDDVRVsR	S14 Phospho	1	1000	36.11	37.6	13.79	0.9911	2	1836.79	613.27	3	0.00456	2.48	547	561	SD
GSBRNA2T00125446001	GQAsEEEDENDRGR	S4 Phospho	1	1000	107.4	33.98	12.31	0.782	2	1671.6	836.808	2	0.984	-11	494	507	MD
GSBRNA2T00125446001	YRGQAsEEEDENDRGR	S6 Phospho	0.98	16.47	82.53	36.94	6.91	0.8164	2	1989.78	664.268	3	0.000102	0.0513	492	507	MD
GSBRNA2T00125446001	GQAsEEEDENDR	S4 Phospho	1	1000	212.48	36.11	40.27	0.9999	2	1458.5	730.259	2	1.01	3.63	494	505	CK
GSBRNA2T00110494001	NRtPESHLVGR	T3 Phospho	1	56.2	71.37	37.14	11.41	0.7676	2	1344.63	673.322	2	-0.000212	-0.158	287	297	SD
GSBRNA2T00110494001	ASSSASLYSTsDRSR	S11 Phospho	0.11	0	33.69	37.39	2.68	0.1209	2	1653.71	827.863	2	0.0113	6.86	417	431	SD
GSBRNA2T00110494001	cIERLPQEcIQFIISsFyGKVLALStHPYGcR	S16 Phospho, Y18 Phospho, T26 Phospho	40%, 100%, 40%	0.00, 53.49, 0.00	43.4	40.36	0.38	0.3997	2	4081.81	1361.61	3	0.000917	0.225	770	801	CK
GSBRNA2T00110494001	SGsAPPTVEGLLR	S3 Phospho	0.5	0	121.57	37.16	25.9	0.9892	2	1362.66	682.335	2	0.00113	0.827	55	67	SD
GSBRNA2T00110494001	NTFGsAIHtAADVADTLSR	S5 Phospho, T9 Phospho	67%, 67%	0.00, 0.00	63.54	38.71	7.02	0.6086	2	2105.89	1053.95	2	0.00392	1.86	317	335	SD
GSBRNA2T00110494001	ASSsASLYSTSDR	S4 Phospho	0.33	0	145.92	39.61	28.21	0.9654	2	1410.56	706.289	2	-0.00309	-2.19	417	429	SD
GSBRNA2T00110494001	RKsFADILQEGLDR	S3 Phospho	1	1000	299.5	37.89	72.97	0.9999	2	1726.84	576.621	3	0.00129	0.748	207	220	SD
GSBRNA2T00059649001	ELsEIAEQAKK	S3 Phospho	1	1000	38.03	36.99	5.13	0.5815	2	1324.63	663.322	2	0.00153	1.15	872	882	SD
GSBRNA2T00059649001	tLHGLQPK	T1 Phospho	1	1000	74.23	35.07	17.36	0.99	2	972.483	487.249	2	0.00311	3.19	851	858	SD
GSBRNA2T00059649001	EAQWAVAQRtLHGLQPK	T10 Phospho	1	1000	106.3	37.55	11.48	0.9649	2	2012.01	671.676	3	0.00607	3.02	842	858	SD
GSBRNA2T00059649001	GLDIETPGHYtV	T11 Phospho	0.5	0	203.73	36.83	37	0.9981	2	1380.6	691.306	2	0.000848	0.614	907	918	SD
GSBRNA2T00059649001	LKGLDIETPGHYtV	T13 Phospho	0	0	68.76	41.35	9.76	0.8116	2	1622.78	812.397	2	1	0.579	905	918	MD
GSBRNA2T00059649001	HIVGMtGDGVNDAPALK	T6 Phospho	1	1000	0.33	38.13	0.62	0.1248	2	1774.79	888.405	2	0.982	-11.5	581	597	SD
GSBRNA2T00154557001	SEsAPPSMEGSFLAVDSILSR	S3 Phospho	0.98	21.44	192.17	39.1	86.1	0.9957	2	2260.01	754.345	3	1	-0.711	28	48	SD
GSBRNA2T00154557001	TPsPPVYYPTTEYQLVDSR	S3 Phospho	1	27.96	252.47	39.04	31.77	0.9293	2	2293.06	1147.54	2	1.03	10.8	75	93	SD
GSBRNA2T00154557001	HNLTRtPsPPVYYPTTEYQLVDSR	T6 Phospho, S8 Phospho	50%, 99%	0.00, 17.99	294.53	39.93	23.41	0.9122	2	2993.35	998.792	3	0.0167	5.58	70	93	CK
GSBRNA2T00075329001	sESAPPSMEGSFLAVDSLLSR	S1 Phospho	0.01	0	269.98	42.69	90.36	0.9965	2	2259.02	1130.52	2	0.00415	1.84	28	48	SD
GSBRNA2T00157489001	TTsIDEGEEGVDDKASDFINK	S3 Phospho	0.95	17.98	37.92	41.08	6.17	0.1115	2	1566.66	784.338	2	-782	-127	244	264	CK
GSBRNA2T00157489001	TTsIDEGEEGVDDK	S3 Phospho	1	50.64	290.66	35.34	75.11	0.9996	2	1573.61	787.811	2	0.00335	2.13	244	257	CK
GSBRNA2T00157489001	sFNMPSFK	S1 Phospho	1	122.05	147.19	34.04	36.03	0.99	2	1036.41	519.213	2	0.00199	1.92	105	112	SD
GSBRNA2T00157489001	VRSFNMPSFKFPQHNSEGDyAAyALTTPPEDTNR	Y20 Phospho, Y23 Phospho	29%, 29%	0.00, 0.00	66.8	40.13	1.6	0.1227	2	4046.72	1012.69	4	-0.016	-3.96	103	136	SD
GSBRNA2T00157489001	LDsFLR	S3 Phospho	1	1000	123.19	34.1	23.93	0.5	2	829.374	415.694	2	0.000788	0.949	274	279	MD
GSBRNA2T00157489001	SAsEKVGVGREEETVEAVEK	S3 Phospho	0.01	0	86.68	38.97	10.21	0.7286	2	2212.03	1107.02	2	0.00135	0.609	214	233	CK
GSBRNA2T00157489001	sIKLPSLYR	S1 Phospho	1	51.44	48.1	34.84	3.1	0.4725	2	1155.61	578.81	2	-0.000192	-0.166	167	175	MD
GSBRNA2T00157489001	VKsIKLPSLYR	S3 Phospho	1	144.66	165.12	33.12	29.45	0.9996	2	1382.77	461.931	3	0.00141	1.02	165	175	CK
GSBRNA2T00157489001	VRsFNMPsFK	S3 Phospho, S8 Phospho	100%, 100%	1,000.00, 1,000.00	61.22	35.36	6.22	0.7989	2	1371.55	686.78	2	0.00156	1.14	103	112	SD
GSBRNA2T00143834001	VVLTSLQsLPR	S8 Phospho	1	74.63	229.62	35.66	63.75	1	2	1291.69	646.853	2	0.00143	1.1	165	175	SD
GSBRNA2T00143834001	LITERsGsPSKSEK	S6 Phospho, S8 Phospho	100%, 100%	37.15, 52.60	154.07	37.96	14.21	0.903	2	1677.74	839.876	2	0.000698	0.416	195	208	SD
GSBRNA2T00143834001	MssDDEDELLQMALK	S2 Phospho, S3 Phospho	100%, 100%	1,000.00, 1,000.00	127.09	39.84	7.14	0.4362	2	1884.71	943.363	2	1.01	6.47	1	15	CK
GSBRNA2T00143834001	KVVLTSLQsLPR	S9 Phospho	1	88.06	261.06	33.69	46.45	0.9994	2	1419.79	710.901	2	0.00189	1.33	164	175	MD
GSBRNA2T00143834001	VSSDSPsR	S7 Phospho	0.01	0	105.47	31.77	17.37	0.9384	2	957.365	479.69	2	0.00213	2.22	1056	1063	SD
GSBRNA2T00143834001	IESDPEGSGtTHLFNcMK	T10 Phospho	0.32	0	8.33	37.99	0.24	0.153	2	2101.86	526.473	4	0.0138	6.54	288	305	CK
GSBRNA2T00117136001	SSLLHsRPK	S6 Phospho	0.33	0	31.46	36.22	7.23	0.7154	2	1103.55	552.783	2	0.00185	1.67	149	157	CK
GSBRNA2T00117136001	STVGtPAYIAPEVLSR	T5 Phospho	0.33	0	123.28	37.78	26.01	0.9903	2	1739.85	580.959	3	0.00416	2.39	158	173	MD
GSBRNA2T00117136001	SSLLHSRPKstVGTPAYIAPEVLSR	S10 Phospho, T11 Phospho	25%, 25%	0.00, 0.00	146.93	37.9	7.27	0.4627	2	2825.4	942.807	3	0.0119	4.21	149	173	SD
GSBRNA2T00117136001	VRHHLAQISsFLYSHSSNPLLK	S10 Phospho	0.5	0	59.85	40.58	2.91	0.092	2	3921.45	1308.16	3	1310	-110	375	396	MD
GSBRNA2T00117136001	EVVLTPtHIAIVMEyAAGGELFER	T7 Phospho, Y15 Phospho	50%, 100%	0.00, 41.04	79.06	39.58	3.39	0.1073	2	2804.32	935.78	3	0.0271	9.65	65	88	CK
GSBRNA2T00103618001	VVETTGRHsFSEIR	S9 Phospho	0.25	0	124.1	38.21	24.43	0.9884	2	1696.8	566.607	3	0.00469	2.76	38	51	MD
GSBRNA2T00103618001	TSsKADDMVGSTASDGYVAPK	S3 Phospho	0.33	0	203.3	38.64	44.26	0.9971	2	2165.92	1083.97	2	0.00225	1.04	169	189	CK
GSBRNA2T00103618001	IKNEQETFGSsLPGSR	S11 Phospho	0.33	0	110.54	42.13	32.35	0.9436	2	2743.25	915.426	3	914	-25.3	93	108	CK
GSBRNA2T00103618001	EAASSsPLsRTSSKADDMVGSTASDGYVAPK	S6 Phospho, S9 Phospho	29%, 29%	0.00, 0.00	142.24	39.97	22.6	0.9663	2	3231.38	1078.13	3	0.0105	3.26	159	189	CK
GSBRNA2T00103618001	NEQETFGsSLPGSR	S8 Phospho	0.33	0	106.11	36.59	6.99	0.6034	2	1587.66	794.836	2	0.000428	0.269	95	108	CK
GSBRNA2T00063930001	VRsGIHmSAK	S3 Phospho, M7 Oxidation	100%, 100%	125.90, 1,000.00	116.3	35.62	8.22	0.7679	2	1180.54	394.521	3	-0.00211	-1.79	83	92	MD
GSBRNA2T00063930001	SSsDLSILKPAGEWSK	S3 Phospho	0.99	21.43	215.41	38.34	60.7	0.9957	2	1783.85	892.93	2	0.00639	3.58	104	119	CK
GSBRNA2T00063930001	RSSsDLSILKPAGEWSK	S4 Phospho	0.25	0	155.09	38.08	22.55	0.9612	2	1939.95	647.656	3	0.00695	3.58	103	119	MD
GSBRNA2T00143304001	KISSsDGKPFDPVER	S5 Phospho	0.01	0	225.42	38.25	36.42	0.997	2	1740.81	581.279	3	0.00519	2.98	40	54	MD
GSBRNA2T00143304001	ISsSDGKPFDPVER	S3 Phospho	0	0	134.28	37.68	20.81	0.9677	2	1612.72	807.366	2	0.00329	2.04	41	54	MD
GSBRNA2T00143304001	VLAEAESsAFEDQcGR	S8 Phospho	0.5	0	230.63	37.21	27.95	0.9928	2	1847.74	924.879	2	0.00446	2.41	187	202	CK
GSBRNA2T00143304001	GsQSYEDALEALK	S2 Phospho	1	27.96	173.43	36.68	37.35	0.9984	1	1489.63	745.825	2	0.000908	0.609	2	14	SD
GSBRNA2T00143304001	GsQSYEDALEALKK	S2 Phospho	1	24.95	101.63	38.05	12.84	0.5453	1	1617.74	809.877	2	0.0107	6.62	2	15	SD
GSBRNA2T00008014001	EGESAKEPsEDAK	S9 Phospho	1	41.91	106.2	35.76	48.79	0.9994	2	1455.58	728.798	2	0.00381	2.61	869	881	MD
GSBRNA2T00008014001	SSAsEEKEDDDLPDSTPLSDIMR	S4 Phospho	0.33	0	358.96	39.06	95.41	0.9979	2	2616.08	1309.05	2	0.00345	1.32	618	640	SD
GSBRNA2T00008014001	KDKPEEEDLMEtDIEKPEDSIK	T12 Phospho	1	163.66	210.28	39.74	17.39	0.9978	2	2697.2	900.075	3	0.00376	1.39	443	464	SD
GSBRNA2T00008014001	NVELSSSsDVR	S8 Phospho	0.25	0	125.61	36.25	16.97	0.9463	2	1271.54	636.778	2	0.00293	2.3	649	659	MD
GSBRNA2T00008014001	DKPEEEDLMEtDIEKPEDSIK	T11 Phospho	1	130.59	189.81	39.49	36.16	0.9999	2	2569.11	857.377	3	0.00629	2.45	444	464	SD
GSBRNA2T00008014001	QGHSESTDtDtESGSAR	T9 Phospho, T11 Phospho	49%, 2%	0.00, 0.00	93.63	36.58	8.09	0.6529	2	1924.66	963.335	2	1	0.213	332	348	CK
GSBRNA2T00104995001	LEAsPSFSLLSGQQQSQQVSGSPSWWSQSK	S4 Phospho	0.02	0	307.41	40.13	89.51	0.9952	2	3330.52	1111.18	3	-0.00253	-0.759	203	232	SD
GSBRNA2T00104995001	GKGsPVEGVVQPGALVTLPPPR	S4 Phospho	1	156.62	187.49	34.64	14.83	0.9942	2	2234.19	745.737	3	0.00721	3.23	244	265	MD
GSBRNA2T00104995001	GKLEASPsFSLLSGQQQSQQVSGSPSWWSQSK	S8 Phospho	1	37.97	392.12	39.93	89.61	0.9978	2	3515.64	1172.89	3	0.00197	0.561	201	232	MD
GSBRNA2T00104995001	SDFSPESGIADYSAsPDVK	S15 Phospho	0.97	20.19	227.25	37.94	39.73	0.9975	2	2050.84	1026.43	2	-0.000152	-0.0741	163	181	SD
GSBRNA2T00104995001	LDIRDVIttATRPTtyGEVNR	T8 Phospho, T9 Phospho, T15 Phospho, Y16 Phospho	99%, 99%, 50%, 50%	18.45, 20.20, 0.00, 0.00	17.66	38.66	1.25	0.1532	2	2710.1	678.531	4	-0.0244	-9.01	474	494	SD
GSBRNA2T00091222001	DFQGVsPSSFDGNGNYSIGVK	S6 Phospho	0.03	0	116.08	38.91	3.4	0.1596	2	2254.95	1128.48	2	0.993	-4.34	166	186	SD
GSBRNA2T00091222001	GEHsSDFPYQGHVtKNtDK	S4 Phospho, M5 Oxidation, T14 Phospho, T17 Phospho	75%, 100%, 75%, 75%	0.00, 1,000.00, 0.00, 0.00	26.4	36.31	0.45	0.3153	2	2445.9	1223.96	2	0.0305	12.5	754	772	MD
GSBRNA2T00084046001	FDHQNsSVSSYGDITELQRPENSSFDR	S6 Phospho	1	23.2	140.6	39.74	7.17	0.4844	2	3195.34	1066.12	3	0.979	-7.4	489	515	MD
GSBRNA2T00084046001	AQFDHQNsSAsSYGDHTEFQK	S8 Phospho, S11 Phospho	40%, 40%	0.00, 0.00	167.48	36.76	21.11	0.9727	2	2542.95	848.656	3	0.00289	1.14	406	426	SD
GSBRNA2T00084046001	LPSREDDPYYSYPNLFTSQNLDRsPGSR	S24 Phospho	0.98	23.99	80.09	40.07	1.05	0.4847	2	3353.51	1118.84	3	0.00647	1.93	527	554	CK
GSBRNA2T00084046001	sFSDTSKPAHDS	S1 Phospho	1	50.64	186.06	34.95	49.24	0.9986	2	1357.52	679.768	2	0.00171	1.26	555	566	MD
GSBRNA2T00084046001	LPsMEKPQFDHQNSSASSYGDLTDFQLGDYSSPFNQQQAGR	S3 Phospho	0.97	22.79	165.05	40.07	26.05	0.9441	2	4658	1165.51	4	0.984	-4.02	440	480	CK
GSBRNA2T00084046001	KTPEQSSPESPtENPFYSSPPQQTMEK	T12 Phospho	0.32	0	156.27	40.04	9.36	0.5088	2	3130.36	1044.46	3	0.0137	4.37	379	405	CK
GSBRNA2T00127619001	ASsAGANELSK	S3 Phospho	1	58.42	173.85	35.01	53.01	0.9993	2	1113.47	557.744	2	0.00225	2.02	692	702	CK
GSBRNA2T00127619001	LAQsPEAYAYSPSESYGTEDNSETSQFPPSKPGK	S4 Phospho	1	98.63	259.97	40.23	39.72	0.9998	2	3728.62	1243.88	3	0.0158	4.23	703	736	SD
GSBRNA2T00127619001	NGGTSSSSHGsPVDSSYR	S11 Phospho	1	42.38	122.92	35.85	31.85	0.9949	2	1861.71	931.861	2	0.98	-12.3	115	132	SD
GSBRNA2T00094002001	KVDDsDDDDDFILSPK	S5 Phospho	1	193.3	199.15	37.53	39.74	0.9999	2	1902.78	635.267	3	0.00162	0.852	199	214	MD
GSBRNA2T00094002001	KKVDDsDDDDDFILSPK	S6 Phospho	1	133.79	117.95	40.91	9.19	0.6044	2	1354.59	678.301	2	-676	-329	198	214	SD
GSBRNA2T00094002001	VDDsDDDDDFILSPK	S4 Phospho	1	204.82	278.94	35.93	108.9	0.9994	2	1774.68	888.349	2	0.00131	0.737	200	214	MD
GSBRNA2T00094002001	KVYsLAGQK	S4 Phospho	0.5	0	30.62	39.77	4.09	0.09239	2	1072.52	537.265	2	-0.0167	-15.5	97	105	SD
GSBRNA2T00094002001	QIRMGtPVKPtPsysKsKPEssQRPsAsK	T6 Phospho, T11 Phospho, S13 Phospho, Y14 Phospho, S15 Phospho, S17 Phospho, S21 Phospho, S22 Phospho, S26 Phospho, S28 Phospho	100%, 100%, 100%, 100%, 100%, 100%, 100%, 100%, 100%, 100%	1,000.00, 1,000.00, 1,000.00, 1,000.00, 1,000.00, 1,000.00, 1,000.00, 1,000.00, 1,000.00, 1,000.00	31.3	34.67	6.22	0.3846	2	3958.36	1320.46	3	0.047	11.9	160	188	MD
GSBRNA2T00094002001	SKPESSQRPSASKNsGSDAR	S15 Phospho	0.02	0	71.11	38.94	3.43	0.1952	2	2155.96	719.661	3	0.996	-3.01	176	195	MD
GSBRNA2T00121615001	KRsAPTtPINQSGAAAFAAVSEEER	S3 Phospho, T7 Phospho	100%, 1%	65.30, 0.00	279.46	39.78	53.39	0.9971	2	2747.23	916.752	3	0.00265	0.965	58	82	CK
GSBRNA2T00121615001	KADGSTtPAYAHGQHHSIFSPDLGAVSDSSLK	T7 Phospho	1	27.96	378.2	39.98	39.68	0.9972	2	3360.55	1121.19	3	0.00787	2.34	114	145	CK
GSBRNA2T00121615001	SAPTtPINQSGAAAFAAVSEEER	T5 Phospho	0.02	0	225.29	39.36	80.07	0.9981	2	2383.07	795.365	3	0.00315	1.32	60	82	SD
GSBRNA2T00121615001	GSPNIESDEHtFmVNR	T11 Phospho, M13 Oxidation	50%, 50%	0.00, 0.00	29.58	41.11	0.39	0.3546	2	1972.79	987.403	2	1.01	1.79	209	224	SD
GSBRNA2T00060452001	SYsTNLAFTPPEYLR	S3 Phospho	1	27.96	243.04	38.35	68.02	0.9978	2	1837.83	919.924	2	0.00449	2.44	207	221	MD
GSBRNA2T00060452001	SSLNDAsDLENGNDDSASFSEFSFDQLR	S7 Phospho	0.24	0	144.68	38.9	36.05	0.9876	2	3147.26	1050.09	3	0.994	-2.62	19	46	MD
GSBRNA2T00060452001	VALYLAQALEycssKGR	Y11 Phospho, S13 Phospho, S14 Phospho	50%, 100%, 100%	0.00, 24.95, 23.20	23.22	38.16	1.19	0.1401	2	2167.9	723.64	3	0.016	7.39	156	172	MD
GSBRNA2T00120791001	QIEPsEGHQVR	S5 Phospho	1	1000	90.16	36.39	6.76	0.5518	2	1358.59	680.301	2	-0.0105	-7.7	194	204	SD
GSBRNA2T00120791001	FIAPAYSQTQPETIFAKsDDEEEAGDAKK	S18 Phospho	0.99	19.23	229.49	40.23	16.75	0.9091	2	3265.47	817.375	4	-0.000784	-0.24	596	624	MD
GSBRNA2T00120791001	DGNDsDDDDMIGPPPPPR	S5 Phospho	1	1000	330.53	35.86	100.9	0.9992	2	1988.75	995.381	2	0.000368	0.185	102	119	SD
GSBRNA2T00120791001	FIAPAYSQTQPETIFAKsDDEEEAGDAK	S18 Phospho	1	100.93	330.52	40.09	45.27	0.9999	2	3137.38	1046.8	3	0.00747	2.38	596	623	CK
GSBRNA2T00120791001	TADVDsDEDDVDDEEEENRYK	S6 Phospho	1	72.13	342.35	36.49	89.63	0.9999	2	2566.94	1284.48	2	0.00945	3.68	120	140	CK
GSBRNA2T00106907001	RVSStTNTTSATQR	T5 Phospho	0.25	0	88.77	37.79	20.82	0.9427	2	1588.72	530.58	3	-0.00129	-0.81	64	77	SD
GSBRNA2T00106907001	sKGQDLGPVTR	S1 Phospho	1	61.26	59.64	36.51	3.58	0.2758	2	1236.58	619.299	2	-0.00409	-3.31	53	63	MD
GSBRNA2T00106907001	DPILAEAVTDRsK	S12 Phospho	0.98	17.2	178.37	37.25	17.61	0.9388	2	1493.72	747.866	2	0.00451	3.02	42	54	MD
GSBRNA2T00106907001	VSSTTNTTsATQR	S9 Phospho	0.33	0	229.71	36.72	67.51	0.9928	2	1432.62	717.316	2	-0.00273	-1.91	65	77	SD
GSBRNA2T00011273001	GLREsQsPSHRsPR	S5 Phospho, S7 Phospho, S12 Phospho	99%, 99%, 97%	18.95, 21.95, 14.80	59.06	36.55	2.92	0.5699	2	1832.71	611.912	3	0.00228	1.24	501	514	MD
GSBRNA2T00011273001	ADsVKsRsMsPVSR	S3 Phospho, S6 Phospho, S8 Phospho, S10 Phospho	100%, 100%, 100%, 100%	46.17, 51.07, 51.44, 56.20	54.19	33.33	2.87	0.5645	2	1825.63	913.823	2	0.00324	1.77	357	370	MD
GSBRNA2T00011273001	KFsGDKPDSLLNENELVGNGK	S3 Phospho	0.98	17.21	97.34	39.1	2.33	0.1757	2	2341.09	781.371	3	0.99	-5.47	328	348	MD
GSBRNA2T00094581001	VLEFLEsPK	S7 Phospho	1	1000	220.01	36.52	41.29	1	2	1140.55	571.282	2	0.00251	2.2	215	223	CK
GSBRNA2T00094581001	TPGAGsPAKEELGVGDASK	S6 Phospho	1	87.13	244.07	38.44	63.2	0.9995	2	1849.85	617.624	3	0.00283	1.53	10	28	MD
GSBRNA2T00094581001	ATETLDEKTPGAGsPAKEELGVGDASK	S14 Phospho	1	39.19	241.32	39.64	31.83	0.9957	1	2737.27	913.432	3	0.00399	1.46	2	28	CK
GSBRNA2T00023682001	SIsSAQFYGNQNR	S3 Phospho	0.01	1.24	57.93	36.5	11.24	0.5674	2	1551.64	776.825	2	0.984	-12	306	318	CK
GSBRNA2T00023682001	KLGSLAsGIFGDLQDR	S7 Phospho	1	44.18	193.02	37.68	56.82	0.9998	2	1755.86	878.937	2	0.00375	2.13	384	399	CK
GSBRNA2T00023682001	LGSLAsGIFGDLQDR	S6 Phospho	1	67.98	172.2	37.83	38.94	0.9999	2	1627.76	814.888	2	0.00121	0.742	385	399	CK
GSBRNA2T00023682001	ETSAAVAVAVsSSPK	S11 Phospho	0.2	0	52.11	37.43	3.76	0.2104	2	1482.68	742.349	2	-0.0128	-8.64	152	166	MD
GSBRNA2T00023682001	ITSSSsSAAGSSFASR	S6 Phospho	0.01	0	199.32	41.16	65.44	0.9964	2	1582.67	792.342	2	1	-0.0509	224	239	SD
GSBRNA2T00004507001	SSsLSLPSVNFER	S3 Phospho	0.25	0	131.31	37.56	21.25	0.9745	2	1501.68	751.849	2	0.00291	1.94	574	586	SD
GSBRNA2T00004507001	SYsmSALPAPNTAPVTGPVK	S3 Phospho, M4 Oxidation	25%, 100%	0.00, 1,000.00	73.18	39.52	5.97	0.3052	2	2083.97	1042.99	2	1	-1.2	385	404	MD
GSBRNA2T00004507001	TSLSSGsGSQLFSFGHFR	S7 Phospho	0.9	17.2	111.84	38.57	7.53	0.5074	2	1981.87	991.94	2	0.992	-5.36	367	384	SD
GSBRNA2T00004507001	KVQSLPsFPLETR	S7 Phospho	0.99	18.45	183.96	37.13	38.74	0.9979	2	1580.8	527.94	3	0.00131	0.829	717	729	MD
GSBRNA2T00004507001	TQSSKPsFDLEDWDSYSGQTLR	S7 Phospho	0.96	18.95	198.61	39.47	26.43	0.9833	2	2627.13	876.716	3	1	0.00891	405	426	MD
GSBRNA2T00004507001	LGsGLSGDHYAVMVScR	S3 Phospho	0.97	20.19	123.44	38.42	7.52	0.2273	2	1887.82	944.919	2	0.0221	11.7	587	603	CK
GSBRNA2T00018768001	FRESGDsDDDGEDDR	S7 Phospho	1	67.98	318.51	31.93	52.51	0.9999	2	1793.6	897.808	2	-7.19e-05	-0.0401	253	267	CK
GSBRNA2T00018768001	FRESGDsDDDGEDDRK	S7 Phospho	1	46.67	174.22	38.78	28.95	0.9934	2	1922.7	962.357	2	1	-0.375	253	268	CK
GSBRNA2T00030524001	VItWNRsFR	T3 Phospho, S7 Phospho	100%, 100%	1,000.00, 1,000.00	54.23	36.1	8.2	0.8407	2	1337.57	669.792	2	0.00138	1.03	339	347	MD
GSBRNA2T00030524001	VSsPPRVPNPAIQK	S3 Phospho	0.5	0	199.66	36.28	21.56	0.976	2	1568.81	785.413	2	0.00341	2.17	550	563	SD
GSBRNA2T00030524001	sRGGSSRGRPmIDDDR	S1 Phospho, M11 Oxidation	100%, 100%	37.97, 1,000.00	71.02	38.31	5.18	0.3524	2	1856.8	929.409	2	0.00777	4.18	132	147	SD
GSBRNA2T00030524001	SGGPSGSGLSGtIIEEDDDGDDDSEVENHDR	T12 Phospho	0.94	34.46	156.59	38.61	15.24	0.7846	2	3240.26	1081.1	3	0.0147	4.53	95	125	CK
GSBRNA2T00003003001	AySPSIVSGSQWRPGsPFQSQNETVR	Y2 Phospho, S16 Phospho	0%, 100%	0.00, 60.19	246.67	39.99	41.71	0.9981	2	3024.32	1009.11	3	0.00364	1.2	469	494	MD
GSBRNA2T00003003001	NIMGVESNVQPLTsPLSK	S14 Phospho	1	27.96	477.39	38.24	82.8	0.9991	2	1992.96	997.489	2	0.00357	1.79	423	440	CK
GSBRNA2T00003003001	SIsLPTHHQSTSQEK	S3 Phospho	0.99	20.77	214.35	38.15	36.45	0.9978	2	1758.8	880.407	2	0.00467	2.65	273	287	SD
GSBRNA2T00003003001	VNIPTQPQLSQPLsPSPAK	S14 Phospho	0.99	21.95	144.09	37.1	12.5	0.862	2	2081.06	1041.54	2	0.00135	0.647	389	407	CK
GSBRNA2T00078045001	LVERPGsGAGR	S7 Phospho	1	1000	53.19	36.16	15.51	0.9895	2	1177.56	393.528	3	0.00103	0.876	392	402	CK
GSBRNA2T00078045001	sREAVDAWVRPVDDQR	S1 Phospho	1	1000	106.99	39.25	15.56	0.9895	2	1977.91	989.963	2	0.00619	3.13	431	446	MD
GSBRNA2T00078045001	KGGSQTSRPTsAHSSRPSSAQSNR	S11 Phospho	0.14	0	63.67	39.49	0.29	0.1475	2	2551.16	511.24	5	0.995	-3.18	263	286	SD
GSBRNA2T00078045001	GFFSNRPsSREGW	S8 Phospho	0.33	0	41.68	37.16	2	0.5196	2	1605.67	803.845	2	0.00197	1.22	456	468	SD
GSBRNA2T00078045001	SFESTERPRsR	S10 Phospho	1	81.07	84.27	37.09	10.49	0.7805	2	1430.63	716.323	2	0.00189	1.32	422	432	SD
GSBRNA2T00078045001	KVDSGGASEtPPAGAK	T10 Phospho	1	41.11	326.44	37.65	79.69	0.9935	2	1550.7	776.356	2	-0.00123	-0.794	213	228	CK
GSBRNA2T00078045001	NDSEGSWGsPRVsEFPQSSR	S9 Phospho, S13 Phospho	33%, 99%	0.00, 22.53	44.23	38.84	0.78	0.5574	2	2367.92	1184.97	2	0.00622	2.62	119	138	CK
GSBRNA2T00032574001	RESSSVGDEsPKKPDLDGLTPFEK	S10 Phospho	1	76.09	139.76	39.4	27.2	0.9996	2	2697.26	675.322	4	0.00644	2.39	36	59	SD
GSBRNA2T00032574001	ESSSVGDEsPKKPDLDGLTPFEK	S9 Phospho	0.2	0	72.13	41.91	13.93	0.4882	2	1694.77	848.394	2	-846	-44.6	37	59	CK
GSBRNA2T00032574001	MSRyDsRTGDSTSYR	Y4 Phospho, S6 Phospho	25%, 25%	0.00, 0.00	10.23	35.38	2.07	0.3298	2	1940.71	971.362	2	-0.0037	-1.91	1	15	CK
GSBRNA2T00032574001	ELIsILEEAGQKVSHELAsMGR	S4 Phospho, S19 Phospho	100%, 7%	67.15, 0.00	47.09	39.71	0.25	0.1688	2	2556.15	853.058	3	-0.0171	-6.69	456	477	MD
GSBRNA2T00032574001	ESSsVGDESPK	S4 Phospho	0.25	0	68.7	34.56	21.39	0.7998	2	1200.47	601.244	2	0.0179	14.9	37	47	SD
GSBRNA2T00021703001	DLAGGGDSSPYsNQEDISSPQR	S12 Phospho	0	0	433.78	38.46	84.13	0.9976	2	2358.97	1180.49	2	0.00585	2.48	51	72	MD
GSBRNA2T00021703001	ELPETQsPPLK	S7 Phospho	0.99	20.98	90.63	37.33	12.32	0.7822	2	1317.63	659.821	2	0.00571	4.33	73	83	SD
GSBRNA2T00021703001	DLAGGGDSSPYSNQEDISsPQRELPETQSPPLK	S19 Phospho	0.33	0	194.66	40.28	15.86	0.906	2	3578.62	1193.88	3	0.0106	2.95	51	83	SD
GSBRNA2T00021703001	QAsVTVIQGPKPGKPTDLsRmR	S3 Phospho, S19 Phospho, M21 Oxidation	99%, 34%, 100%	21.95, 0.00, 1,000.00	21.03	42.06	0.07	0.2357	2	2541.22	1271.62	2	-0.0015	-0.589	204	225	MD
GSBRNA2T00021703001	FDsSFSNFEK	S3 Phospho	1	24.95	175.53	38.14	36.73	0.9983	2	1286.49	644.252	2	0.00401	3.11	41	50	SD
GSBRNA2T00055583001	INPPIVPSPRPTsPR	S13 Phospho	0.33	0	93.05	36.3	0.76	0.4784	2	1706.89	569.972	3	0.0062	3.63	147	161	MD
GSBRNA2T00055583001	GGGGPSsPGGVVLEK	S7 Phospho	0.99	21.95	159.1	41.14	25.17	0.9647	2	1376.64	689.327	2	0.00611	4.43	555	569	SD
GSBRNA2T00055583001	LNNPRPsSPKPPsPR	S7 Phospho, S13 Phospho	100%, 100%	27.96, 57.17	127.56	38.37	14.73	0.774	2	1802.83	902.424	2	0.00942	5.22	182	196	CK
GSBRNA2T00055583001	VVSQQAVPQKLPsPR	S13 Phospho	1	81.01	102.68	35.68	9.1	0.9081	2	1712.9	571.975	3	0.00611	3.57	162	176	CK
GSBRNA2T00055583001	GSLVMSNSsGQRGGGGPssPGGVVLEK	S9 Phospho, S18 Phospho, S19 Phospho	50%, 50%, 50%	0.00, 0.00, 0.00	0	38.98	2.31	0.164	2	2741.12	1371.57	2	0.986	-6.1	543	569	SD
GSBRNA2T00055583001	GSLVMSNsSGQR	S8 Phospho	0.49	0	145.06	35.78	18.84	0.9585	2	1301.55	651.78	2	0.00231	1.77	543	554	MD
GSBRNA2T00055583001	WNKGsLVmSNSsGQR	S5 Phospho, M8 Oxidation, S12 Phospho	50%, 100%, 50%	0.00, 1,000.00, 0.00	34.58	41.08	5.48	0.06128	2	1826.74	914.378	2	1.02	8.84	540	554	SD
GSBRNA2T00078255001	ETENVEsDDDEIMEIENPVmVSK	S7 Phospho, M20 Oxidation	100%, 100%	41.91, 114.37	197.5	39.05	35.73	0.9978	2	2747.12	1374.56	2	0.00693	2.52	602	624	SD
GSBRNA2T00141758001	MWAsPPPAALR	S4 Phospho	1	1000	116.37	36.81	12.98	0.9872	2	1275.59	638.8	2	0.00277	2.17	620	630	CK
GSBRNA2T00141758001	FNPSGGYsPNFGR	S8 Phospho	1	30.97	227.69	36.02	65.75	1	2	1478.6	740.307	2	0.000768	0.519	588	600	CK
GSBRNA2T00141758001	mERNsFHYSTEK	M1 Oxidation, S5 Phospho	100%, 25%	1,000.00, 0.00	31.16	36.18	3.77	0.3406	2	1624.65	813.332	2	1.01	4.96	1	12	CK
GSBRNA2T00130568001	NAISsPYIDPR	S5 Phospho	0.49	0	106.26	36.25	17.12	0.7605	2	1312.57	657.293	2	0.985	-13.6	174	184	MD
GSBRNA2T00130568001	TTsGPLGPGDR	S3 Phospho	1	50.64	143.92	35.32	25.82	0.9966	2	1136.49	569.253	2	0.00405	3.56	163	173	MD
GSBRNA2T00130568001	SDsNAPLFNSDDIDEGFEGYDDDR	S3 Phospho, M10 Oxidation	50%, 100%	0.00, 1,000.00	183.21	37.71	57.36	0.9736	2	2833.09	945.369	3	1.05	15.9	685	708	CK
GSBRNA2T00130568001	RREEFsSSSR	S6 Phospho	0.33	0	69.35	36.79	22	0.9781	2	1319.57	440.862	3	0.00369	2.8	125	134	MD
GSBRNA2T00130568001	HDSQPIPLLTHGHGVsGEIR	S16 Phospho	0.97	15.47	87.59	38.52	5.88	0.3358	2	2229.08	744.034	3	0.0106	4.76	135	154	CK
GSBRNA2T00088995001	NGGTSSSSHGsPVDSHR	S11 Phospho	0.99	21.44	90.35	40.19	6.82	0.2517	2	1748.68	875.347	2	0.988	-8.38	99	115	MD
GSBRNA2T00088995001	ASsAGANELGK	S3 Phospho	1	61.94	195.53	35.02	61.47	0.9991	2	1083.46	542.738	2	0.00207	1.91	675	685	CK
GSBRNA2T00088995001	EELKPPEVEtVsEPALR	T10 Phospho, S12 Phospho	100%, 100%	1,000.00, 1,000.00	44.79	41.02	2.78	0.07391	1	1388.61	695.314	2	-693	-311	2	18	MD
GSBRNA2T00049640001	SNGYGFDDsEDEIAAR	S9 Phospho	1	100.67	227.32	34.86	92.21	0.9995	2	1825.67	913.843	2	0.987	-8.57	91	106	CK
GSBRNA2T00049640001	MAVsDsDEDESR	S4 Phospho, S6 Phospho	100%, 100%	122.48, 107.02	135.4	29.13	26.33	0.9992	2	1499.46	750.736	2	0.00402	2.68	75	86	CK
GSBRNA2T00049640001	MAVSDSDEDEsRsK	S11 Phospho, S13 Phospho	100%, 100%	34.87, 31.77	44.56	33.03	2.83	0.0816	2	1714.6	572.54	3	0.0181	10.6	75	88	SD
GSBRNA2T00129637001	TGIWQYGDVEsDDEDIAPAR	S11 Phospho	1	65.37	313.2	38.76	88.49	0.9999	2	2315.96	1158.99	2	0.00535	2.31	964	983	MD
GSBRNA2T00015845001	KIsGILDDGSVGFQQPLLAR	S3 Phospho	1	56.95	257.13	36.96	40.38	0.9973	2	2193.12	732.048	3	0.00281	1.28	22	41	CK
GSBRNA2T00015845001	TTFGsQILR	S5 Phospho	1	83.49	164.55	35.91	55.64	1	2	1101.52	551.77	2	0.00269	2.44	664	672	CK
GSBRNA2T00015845001	MTVsLcVILLELtNNLLmLPLVMLVLLIsKtVADcFNK	S4 Phospho, T13 Phospho, M18 Oxidation, S29 Phospho, T31 Phospho	0%, 100%, 49%, 100%, 100%	0.00, 37.31, 0.00, 51.80, 50.43	54.8	37.85	0.62	0.3645	2	4668.26	1168.07	4	1.02	4.18	530	567	MD
GSBRNA2T00070318001	AGPEDIImK	M8 Oxidation	1	1000	74.69	35.16	2.95	0.1618	2	988.481	495.248	2	-0.00882	-8.91	373	381	SD
GSBRNA2T00070318001	VSsILLDQETsPEEGGRWPER	S3 Phospho, S11 Phospho	100%, 98%	26.20, 20.98	184.75	39.68	22.04	0.9769	2	2544.1	849.04	3	0.00432	1.7	668	688	SD
GSBRNA2T00070318001	VSsILLDQETsPEEGGR	S3 Phospho, S11 Phospho	50%, 50%	0.00, 0.00	140.29	37.89	17.26	0.9126	2	1975.82	988.916	2	-0.000102	-0.0516	668	684	SD
GSBRNA2T00070318001	sLVSSPLVTR	S1 Phospho	1	88.93	110.16	36.58	5.32	0.5973	2	1137.58	569.797	2	-0.000172	-0.151	587	596	SD
GSBRNA2T00070318001	EVSEEWKsPAKYPVELK	S8 Phospho	0.5	0	94.45	38.59	4.5	0.1208	2	1399.34	700.678	2	-699	171	690	706	CK
GSBRNA2T00070318001	EVSEEWKsPAK	S8 Phospho	1	51.24	75.12	36.15	5.41	0.3156	2	1369.59	685.8	2	0.989	-9.75	690	700	SD
GSBRNA2T00070318001	NLLsEARsPR	S4 Phospho, S8 Phospho	100%, 100%	1,000.00, 1,000.00	71.41	36.02	4.77	0.4189	2	1301.56	651.786	2	0.0047	3.61	645	654	SD
GSBRNA2T00136298001	DPILPEAVTDRsK	S12 Phospho	0.98	16.24	100.84	37.12	7.01	0.1824	2	1519.75	760.883	2	0.0219	14.4	350	362	CK
GSBRNA2T00136298001	RVSstANTTSATQR	S4 Phospho, T5 Phospho	98%, 17%	21.95, 0.00	68.56	41.1	2.16	0.2915	2	1638.68	820.348	2	0.00528	3.22	372	385	MD
GSBRNA2T00136298001	VSSTANTTsATQR	S9 Phospho	0.25	0	86.3	36.82	12.6	0.8035	2	1403.61	702.813	2	1	-0.0289	373	385	SD
GSBRNA2T00099500001	SDsIADKmPDALK	S3 Phospho, M8 Oxidation	50%, 100%	0.00, 1,000.00	64.91	41.05	7.92	0.5026	2	1486.65	744.331	2	1	0.823	13	25	CK
GSBRNA2T00099500001	EGLLAAEAsERIK	S9 Phospho	1	1000	66.44	37.34	0.43	0.1859	2	1466.71	734.362	2	0.991	-8.29	868	880	SD
GSBRNA2T00099500001	VVsGIDVFDPK	S3 Phospho	1	1000	124.9	40.67	17.59	0.9939	2	1254.59	628.301	2	-0.00203	-1.62	515	525	SD
GSBRNA2T00099500001	DENALELDFGAIDFTtPR	T16 Phospho	0.5	0	22.56	38.81	3.38	0.5611	2	2102.92	701.982	3	0.00314	1.49	136	153	CK
GSBRNA2T00095794001	YGQKsVKGSPyPR	S5 Phospho, Y11 Phospho	34%, 99%	0.00, 20.98	58.52	37.42	1.88	0.2094	2	1625.7	813.855	2	-0.00464	-2.85	285	297	CK
GSBRNA2T00095794001	SSGSsSVQTHQPPK	S5 Phospho	0.2	0	128.98	41.17	10.71	0.5074	2	1506.66	754.337	2	1.01	3.54	188	201	SD
GSBRNA2T00095794001	tKsDyKtmESEEEQKPK	T1 Phospho, S3 Phospho, Y5 Phospho, T7 Phospho, M8 Oxidation	80%, 80%, 80%, 80%, 100%	0.00, 0.00, 0.00, 0.00, 1,000.00	0	34.7	0.2	0.404	2	2393.84	1197.93	2	1.02	5.23	414	430	SD
GSBRNA2T00095794001	KAPDVVVAsPDKmEATPVATK	S9 Phospho, M13 Oxidation	100%, 100%	25.49, 1,000.00	92.84	38.21	1.73	0.5451	2	2249.11	750.709	3	0.00406	1.8	18	38	CK
GSBRNA2T00095794001	LLQLVPASAsEEAAVASEK	S10 Phospho	0.01	0	202.24	37.71	17.78	0.9506	2	1991.98	997	2	0.00285	1.43	55	73	CK
GSBRNA2T00095794001	IPESGTVLTLQSGsEGSSSPFIR	S14 Phospho	0.17	0	281.37	41.84	47.81	0.9846	2	2429.17	1215.59	2	1.02	7.5	77	99	SD
GSBRNA2T00095794001	DTEVNKtPQSSAVITK	T7 Phospho	0.99	21.44	148.13	38.55	6.64	0.6808	2	1797.86	899.938	2	1	1.08	360	375	MD
GSBRNA2T00078091001	KsGsWDMSPEVMALAGR	S2 Phospho, S4 Phospho	100%, 100%	93.29, 117.47	180.18	37.45	50.35	0.9999	2	1980.79	991.401	2	5.81e-05	0.0293	398	414	MD
GSBRNA2T00078091001	SGsWDMSPEVMALAGR	S3 Phospho	0.5	0	213.91	37.48	36.95	0.9973	2	1772.73	887.371	2	0.00105	0.591	399	414	SD
GSBRNA2T00149449001	RGsEANWSL	S3 Phospho	1	100.67	88.25	34.17	15.98	0.9955	2	1098.45	550.233	2	0.00281	2.55	242	250	CK
GSBRNA2T00149449001	VDsEGVLcGANFK	S3 Phospho	1	1000	231.94	36.21	91.79	0.9997	2	1474.62	738.317	2	0.00364	2.47	217	229	MD
GSBRNA2T00145463001	DSPDDAEAEDEPPQPSsPSVK	S17 Phospho	0.49	0	289.63	37.68	37.91	0.9976	2	2275.91	1138.96	2	0.00575	2.52	242	262	MD
GSBRNA2T00145463001	RDsPDDAEAEDEPPQPSSPsVK	S3 Phospho, S20 Phospho	100%, 0%	287.83, 0.00	299.05	37.24	37.65	0.9912	2	2511.97	1256.99	2	-0.00308	-1.23	241	262	CK
GSBRNA2T00138949001	NALSFSGPTPTLVSTLsPR	S17 Phospho	0.99	24.95	335.54	37.88	76.71	0.9975	2	2024	1013.01	2	0.00635	3.13	1959	1977	MD
GSBRNA2T00138949001	QKPVNEEEPEPSsPQRPQQR	S13 Phospho	0.5	0	85.08	39.39	11.46	0.7503	2	2439.12	814.047	3	0.000462	0.189	1987	2006	CK
GSBRNA2T00138949001	SGsWAHERDEGEEQVLQPTIK	S3 Phospho	0.5	0	121.36	39.55	2.57	0.3581	2	2476.12	826.38	3	1.01	3.89	1705	1725	MD
GSBRNA2T00138949001	DRyIGSIEGLIR	Y3 Phospho	1	56.2	80.31	37.3	14.23	0.6134	2	1471.71	736.862	2	0.986	-11	1408	1419	CK
GSBRNA2T00138949001	TAGSSsPVSPPAMVGR	S6 Phospho	0.25	0	168.14	41.58	21.89	0.8028	2	1580.72	791.367	2	1.01	6.64	2060	2075	CK
GSBRNA2T00138949001	KsLGSSEHLQmR	S2 Phospho, M11 Oxidation	100%, 100%	42.24, 1,000.00	81.42	37.38	7.3	0.2181	2	1467.68	734.845	2	0.0218	14.8	384	395	CK
GSBRNA2T00138949001	KQKPVNEEEPEPSsPQRPQQR	S14 Phospho	0.5	0	105.26	39.27	14.25	0.8966	2	2567.22	642.811	4	0.0025	0.972	1986	2006	CK
GSBRNA2T00138949001	HANSFASTSsPR	S10 Phospho	0.91	16.24	93.73	35.88	4.71	0.5068	2	1340.56	671.285	2	0.00435	3.24	324	335	SD
GSBRNA2T00094234001	DPsPSPLSGLK	S3 Phospho	1	86.89	152.48	36.47	45.78	0.9997	2	1176.55	589.281	2	0.00347	2.95	64	74	SD
GSBRNA2T00094234001	KEQEAFGASPsNK	S11 Phospho	1	27.96	133.09	37.07	41.92	0.9982	2	1471.64	736.825	2	0.00187	1.27	15	27	MD
GSBRNA2T00094234001	KKEQEAFGAsPSNK	S10 Phospho	0.99	20.19	95.85	37.82	1.18	0.1022	2	1067.16	534.586	2	-533	-116	14	27	SD
GSBRNA2T00094234001	EQEAFGASPsNK	S10 Phospho	0.99	21.95	177.33	35.26	56.93	0.9995	2	1343.54	672.778	2	0.00229	1.7	16	27	SD
GSBRNA2T00094234001	DPSPsPLSGLKK	S5 Phospho	1	23.2	99.58	36.58	12.43	0.9078	2	1304.64	653.328	2	0.00249	1.91	64	75	CK
GSBRNA2T00046592001	SLsETNLSNVR	S3 Phospho	1	48.15	120.67	36.79	8.86	0.2996	2	1299.58	650.795	2	0.988	-11	245	255	SD
GSBRNA2T00046592001	SKSIAsDLSFLSPMQTR	S6 Phospho	0.25	0	240.4	38.37	49.99	0.998	2	1946.92	649.981	3	0.00233	1.2	132	148	SD
GSBRNA2T00046592001	RSLsETNLSNVR	S4 Phospho	1	40.2	68.29	37.45	19.82	0.95	2	1454.69	728.354	2	0.00537	3.69	244	255	MD
GSBRNA2T00046592001	sIASDLSFLSPMQTR	S1 Phospho	1	79.9	239.93	38.28	63.47	1	2	1731.79	866.905	2	0.00431	2.49	134	148	SD
GSBRNA2T00046592001	SIASDLSFLsPmQTRDTLAAASPK	S10 Phospho, M12 Oxidation	25%, 100%	0.00, 1,000.00	42.47	39.75	2.02	0.08349	2	1735.46	868.737	2	-867	-241	134	157	SD
GSBRNA2T00046592001	ELVGGSsFTK	S7 Phospho	0.33	0	83.13	36.33	16.16	0.9548	2	1103.49	552.754	2	0.00325	2.94	122	131	SD
GSBRNA2T00102008001	tVAETIDEIADGR	T1 Phospho	1	83.49	193.15	37.11	59.01	1	2	1468.65	735.335	2	0.00957	6.51	538	550	CK
GSBRNA2T00102008001	KLVKtVAEtIDEIADGR	T5 Phospho, T9 Phospho	100%, 100%	1,000.00, 1,000.00	89.83	38.75	9.48	0.6341	2	1345.3	673.659	2	-672	133	534	550	SD
GSBRNA2T00102008001	TVAEtIDEIADGRK	T5 Phospho	1	33.56	64.23	37.7	6.17	0.1412	2	1596.76	799.386	2	0.017	10.6	538	551	SD
GSBRNA2T00102008001	TVAEtIDEIADGRKtVWWNR	T5 Phospho, T15 Phospho	100%, 100%	73.53, 172.02	127.04	39.59	0.76	0.1824	2	2519.12	840.714	3	-0.00443	-1.76	538	557	MD
GSBRNA2T00102008001	LVKtVAEtIDEIADGRK	T4 Phospho, T8 Phospho	100%, 100%	1,000.00, 1,000.00	209.48	38.74	42.57	0.9999	2	2016.95	673.326	3	0.00106	0.526	535	551	SD
GSBRNA2T00102008001	LVKtVAEtIDEIADGR	T4 Phospho, T8 Phospho	100%, 100%	1,000.00, 1,000.00	108.58	38.56	6.43	0.3893	2	1259.91	630.963	2	-629	-188	535	550	MD
GSBRNA2T00149970001	AGTRPTsPLHNR	S7 Phospho	0.5	0	131.56	37.41	10.67	0.5799	2	1385.66	693.835	2	-0.00147	-1.06	125	136	SD
GSBRNA2T00149970001	HPVFHPIKsPSRENVR	S9 Phospho	0.99	20.98	49.96	37.74	0.19	0.1151	2	1319.99	661.004	2	-659	-154	483	498	SD
GSBRNA2T00149970001	FSGMTLESSsTGR	S10 Phospho	0.97	20.98	118.8	40.05	20.05	0.9546	2	1438.58	720.298	2	0.00127	0.881	137	149	MD
GSBRNA2T00149970001	HPVFHPIKsPSR	S9 Phospho	1	24.95	140.57	37.26	21.12	0.9763	2	1480.74	494.586	3	0.00156	1.05	483	494	SD
GSBRNA2T00149970001	AQAPSsPFR	S6 Phospho	0.5	0	94.43	35.09	6.79	0.6476	2	1039.45	520.732	2	0.000628	0.604	567	575	CK
GSBRNA2T00038902001	VMsAPSSIHGTAER	S3 Phospho	1	79.9	124.77	37.28	27.71	0.9983	2	1521.67	761.842	2	0.00539	3.54	72	85	CK
GSBRNA2T00038902001	NWGsFKsFNGSSGR	S4 Phospho, S7 Phospho	100%, 100%	31.56, 36.63	82.03	34.46	1.88	0.1584	2	1690.62	846.317	2	0.985	-10.2	131	144	CK
GSBRNA2T00038902001	VEAtVVR	T4 Phospho	1	1000	95.4	35.09	19.96	0.9	2	852.411	427.213	2	0.000128	0.15	210	216	CK
GSBRNA2T00038902001	NLQsAPPSFR	S4 Phospho	1	66.42	93.74	36.17	8.94	0.5014	2	1195.55	598.78	2	0.00633	5.29	43	52	MD
GSBRNA2T00038902001	ETTPQPQPLPLPsPR	S13 Phospho	1	126.54	140.21	37.57	20.41	0.99	2	1736.86	869.438	2	0.0102	5.9	110	124	CK
GSBRNA2T00038902001	SSsLNTIVWTPGVAGAAPR	S3 Phospho	0.33	0	228.62	37.97	50.17	0.9971	2	1962.96	982.488	2	0.00571	2.91	484	502	CK
GSBRNA2T00130955001	SLPRPIsPSR	S7 Phospho	1	27.96	67.69	36.07	8.19	0.6493	2	1188.61	595.31	2	0.00385	3.23	76	85	CK
GSBRNA2T00130955001	tPTPGHYLGLK	T1 Phospho	1	48.15	140	36.71	22.77	0.9795	2	1262.61	632.31	2	2.81e-05	0.0222	181	191	MD
GSBRNA2T00130955001	DRSysPyGRSPER	Y4 Phospho, S5 Phospho, Y7 Phospho	34%, 34%, 99%	0.00, 0.00, 18.44	89.54	33.72	0.88	0.5121	2	1808.63	905.324	2	0.000648	0.358	250	262	MD
GSBRNA2T00130955001	RDRSysPYGR	Y5 Phospho, S6 Phospho	50%, 50%	0.00, 0.00	54.55	35.04	6.73	0.7221	2	1415.54	708.777	2	0.00152	1.07	249	258	MD
GSBRNA2T00130955001	TREsRGFAFVTSDsVK	S4 Phospho, M12 Oxidation, S14 Phospho	90%, 100%, 12%	11.87, 1,000.00, 0.00	8.89	38.64	0.05	0.1307	2	2006.88	669.967	3	1.04	19.5	135	150	CK
GSBRNA2T00130955001	REYsPR	S4 Phospho	0.5	0	34.45	34.08	1.12	0.5	2	886.372	887.38	1	0.00255	2.88	236	241	MD
GSBRNA2T00024238001	AAAVAALSQVLVAENPKStDTsPTR	T19 Phospho, S22 Phospho	25%, 99%	0.00, 20.19	260.73	39.33	16.43	0.9077	2	2657.25	886.759	3	1	0.0539	831	855	MD
GSBRNA2T00024238001	AAAVAALSQVLVAENPKStDTsPTRR	T19 Phospho, S22 Phospho	25%, 99%	0.00, 20.20	269.99	39.08	28.73	0.9891	2	2812.35	938.459	3	0.00153	0.545	831	856	CK
GSBRNA2T00128834001	SmsFVGTHEYLAPEIIK	M2 Oxidation, S3 Phospho	100%, 25%	1,000.00, 0.00	75.14	40.95	8.85	0.4761	2	1344.62	673.319	2	-672	-353	409	425	SD
GSBRNA2T00128834001	VSDKTsLASR	S6 Phospho	0.33	0	31.99	36.7	12.7	0.4902	2	1186.57	594.29	2	0.0232	19.5	209	218	CK
GSBRNA2T00128834001	GPVSVAEsPTSQK	S8 Phospho	0.99	21.95	164.41	37.02	18.59	0.9434	2	1365.62	683.819	2	0.00595	4.35	537	549	SD
GSBRNA2T00128834001	KTsGFGSAK	S3 Phospho	0.02	0	42.35	35.04	3.28	0.2186	2	961.417	481.716	2	-0.00983	-10.2	88	96	MD
GSBRNA2T00008932001	ATAERDWsESsGGDRR	S8 Phospho, S11 Phospho	50%, 50%	0.00, 0.00	76.24	36.15	7.53	0.6734	2	1938.73	970.372	2	0.00408	2.1	98	113	SD
GSBRNA2T00008932001	DWSEsSGGDRR	S5 Phospho	0.33	0	52.99	34.21	12.35	0.8187	2	1330.5	666.255	2	0.00113	0.847	103	113	SD
GSBRNA2T00089258001	sAHIGDGIDFK	S1 Phospho	1	1000	147.38	35.9	25.24	0.9995	2	1238.54	620.275	2	0.00227	1.83	383	393	SD
GSBRNA2T00089258001	RNVsDLSYSDDSK	S4 Phospho	0.95	18.44	86.13	40.69	3.2	0.3709	2	1564.64	783.33	2	0.00381	2.43	523	535	SD
GSBRNA2T00089258001	MASSQSQHsEDEQGSFK	S9 Phospho	1	88.06	177.06	36.11	26.34	0.9971	2	1961.75	981.881	2	0.00201	1.02	972	988	CK
GSBRNA2T00089258001	ATsVDQMQRPR	S3 Phospho	1	23.19	59.24	37.08	0.01	0.4336	2	1367.61	684.811	2	0.00503	3.67	456	466	SD
GSBRNA2T00089258001	NVsDLSYSDDSK	S3 Phospho	1	119.87	231.28	34.75	41.57	0.9998	2	1408.54	705.278	2	0.00237	1.68	524	535	MD
GSBRNA2T00089258001	LSsDVSSAAAPPVFPQK	S3 Phospho	1	24.95	189.85	38.08	50.86	0.9976	2	1779.85	890.931	2	0.00305	1.71	266	282	CK
GSBRNA2T00089258001	SRsAHIGDGIDFK	S3 Phospho	0.5	0	193.43	37.43	29.04	0.9912	2	1481.67	494.897	3	0.00389	2.63	381	393	MD
GSBRNA2T00089258001	SFFSLStFR	T7 Phospho	0.33	0	137.03	36.19	18.03	0.9568	2	1171.52	586.765	2	1.01	2.01	997	1005	CK
GSBRNA2T00089258001	RLSSDVSsAAAPPVFPQKSVLR	S8 Phospho	0.01	0	28.61	36.53	2.91	0.2928	2	2392.23	798.418	3	1	-1.1	265	286	SD
GSBRNA2T00140758001	VAFNDTPTAIFWTDyVATR	Y15 Phospho	1	65.61	376.09	39.11	63.61	0.9981	2	2267.04	1134.52	2	0.00515	2.27	175	193	MD
GSBRNA2T00140758001	AcVLYSDNNHAAAQQssVEVtDGLsKcsIRDTERPR	S16 Phospho, S17 Phospho, T21 Phospho, S25 Phospho, S28 Phospho	50%, 50%, 99%, 99%, 50%	0.00, 0.00, 17.58, 19.53, 0.00	55.42	38.62	0.64	0.2693	2	4433.72	1478.92	3	-0.00508	-1.15	416	451	CK
GSBRNA2T00059847001	ERsPsPLDR	S3 Phospho, S5 Phospho	100%, 100%	1,000.00, 1,000.00	86.51	34.24	4.12	0.6222	2	1215.47	608.742	2	0.00134	1.1	115	123	CK
GSBRNA2T00059847001	RDEFsRSPsPR	S5 Phospho, S9 Phospho	50%, 100%	0.00, 23.20	76.5	35.49	17.64	0.9474	2	1492.59	747.301	2	0.000418	0.28	21	31	MD
GSBRNA2T00059847001	DEFSRsPsPR	S6 Phospho, S8 Phospho	99%, 100%	20.19, 61.15	89.24	33.57	12.16	0.8641	2	1336.49	669.251	2	0.00312	2.33	22	31	CK
GSBRNA2T00059847001	DVtDVEVGDK	T3 Phospho	1	1000	1.74	33.88	1.68	0.2981	2	1156.46	579.236	2	0.987	-13.8	77	86	CK
GSBRNA2T00059847001	RERsPsPLDR	S4 Phospho, S6 Phospho	100%, 100%	1,000.00, 1,000.00	46.12	36.09	7.42	0.5507	2	1371.57	458.197	3	-0.000208	-0.151	114	123	CK
GSBRNA2T00151989001	SYsASYATATENNIYDIK	S3 Phospho	1	27.96	355.86	38.56	105.6	0.9944	2	2089.89	1045.95	2	-5.19e-05	-0.0248	31	48	CK
GSBRNA2T00151989001	sWGITDPELLR	S1 Phospho	1	102.46	128.26	37.07	13.41	0.9809	2	1365.64	683.826	2	0.00471	3.44	58	68	SD
GSBRNA2T00151989001	SKsWGITDPELLR	S3 Phospho	1	63.19	223.73	37.59	47.11	0.9971	2	1580.76	791.388	2	0.00153	0.966	56	68	CK
GSBRNA2T00151989001	AIVVSTcAAVAsIVtGVVAGMFALGEKLPtSPSGR	S12 Phospho, T15 Phospho, T30 Phospho	43%, 43%, 43%	0.00, 0.00, 0.00	0	41.44	1.81	0.08119	2	2437.18	1219.6	2	-1220	-90.3	344	378	CK
GSBRNA2T00139086001	KFsEQNIGAPPSYEEAVSDSR	S3 Phospho	1	281.24	491.24	39.4	133.6	0.9984	2	2390.05	1196.03	2	0.00585	2.45	283	303	MD
GSBRNA2T00139086001	SRsVDNYQNGSR	S3 Phospho	1	29.21	135.69	35.66	16.8	0.7712	2	1462.59	732.3	2	0.986	-11.1	234	245	MD
GSBRNA2T00139086001	KFsEQNIGAPPSYEEAVSDSRsPVYSER	S3 Phospho, S22 Phospho	100%, 98%	178.17, 17.20	239.36	40.06	33.51	0.9919	2	3288.4	1097.14	3	0.00314	0.955	283	310	CK
GSBRNA2T00078510001	VAELHHQLsQQR	S9 Phospho	1	1000	39.61	37.54	11.22	0.9008	2	1524.73	509.249	3	0.00512	3.36	680	691	MD
GSBRNA2T00078510001	DFIHRPSsPPWN	S8 Phospho	0.5	0	57.68	37.17	3.26	0.171	2	1021.11	511.562	2	-511	-159	859	870	MD
GSBRNA2T00078510001	KQVQEPtNmVDSKSSsEESVDK	T7 Phospho, M9 Oxidation, S16 Phospho	86%, 100%, 23%	10.93, 1,000.00, 0.00	3.26	39.17	2.44	0.2268	2	2628.09	658.029	4	1.01	4.57	766	787	MD
GSBRNA2T00011517001	RKENmtLyISR	M5 Oxidation, T6 Phospho, Y8 Phospho	100%, 100%, 100%	1,000.00, 47.48, 54.16	111.68	37.29	12.47	0.8542	2	1585.67	793.844	2	0.0016	1.01	497	507	SD
GSBRNA2T00011517001	KENmtLyISR	M4 Oxidation, T5 Phospho, Y7 Phospho	100%, 99%, 100%	1,000.00, 21.95, 24.95	95.42	35.79	8.26	0.7034	2	1429.57	715.794	2	0.00286	2	498	507	SD
GSBRNA2T00155694001	FDSVHLGSQEETssAKGSPR	S13 Phospho, S14 Phospho	50%, 50%	0.00, 0.00	138.49	38.51	13.73	0.8915	2	2277.94	760.319	3	0.00509	2.23	29	48	SD
GSBRNA2T00155694001	sISITPEIGDDIVR	S1 Phospho	1	60.18	198.3	37.73	40.41	0.9968	2	1593.77	797.89	2	-0.000152	-0.0953	413	426	MD
GSBRNA2T00155694001	KLsLSPSESNIANEFWR	S3 Phospho	1	60.18	278.92	38.81	74.47	0.9991	2	2056.97	1029.49	2	0.00755	3.67	332	348	MD
GSBRNA2T00155694001	LEGSPIMsGPPSR	S8 Phospho	0.99	21.95	67.18	37.19	0.64	0.3753	2	1406.63	704.32	2	-0.00145	-1.03	307	319	CK
GSBRNA2T00155694001	LTVKIcDFGLsRIMTGTtMR	S11 Phospho, T18 Phospho	48%, 48%	0.00, 0.00	23.52	39.29	0.67	0.5611	2	2459.12	615.788	4	0.0036	1.46	686	705	MD
GSBRNA2T00155694001	TAGSSPEHLsFR	S10 Phospho	0.93	16.25	61.08	36.88	24.66	0.9991	2	1367.59	684.803	2	0.00395	2.88	360	371	MD
GSBRNA2T00155694001	VIADQRTAGSSPEHLsFR	S16 Phospho	0.94	16.7	29.96	40.97	6.47	0.1296	2	1366.64	684.326	2	-683	-342	354	371	CK
GSBRNA2T00155694001	AIsLPTsPQNYR	S3 Phospho, S7 Phospho	100%, 100%	26.20, 30.97	149.01	36.82	28.41	0.9958	2	1505.63	753.824	2	0.00224	1.49	495	506	MD
GSBRNA2T00155694001	LSLItEFMEMGSLYNLLHLSGQK	T5 Phospho	0.2	0	7.71	39.48	1.05	0.1619	2	2704.26	902.427	3	0.955	-17.7	621	643	SD
GSBRNA2T00047458001	SYSHDHSGNLtNR	T11 Phospho	1	34.46	62.72	36.24	9.19	0.4258	2	1567.62	784.815	2	0.994	-5.33	188	200	MD
GSBRNA2T00047458001	EIVTsPGR	S5 Phospho	1	26.2	119.07	34.54	21.72	0.9862	2	937.429	469.722	2	0.00157	1.67	90	97	SD
GSBRNA2T00047458001	EIVTsPGRDR	S5 Phospho	1	24.95	137.48	36.09	31.69	0.9976	2	1208.56	605.285	2	0.00101	0.833	90	99	MD
GSBRNA2T00047458001	HFDRHALELLEKmLVLDPsQR	M13 Oxidation, S19 Phospho	100%, 100%	1,000.00, 1,000.00	21.16	38.68	3.47	0.5471	2	2642.31	881.777	3	0.00588	2.22	293	313	CK
GSBRNA2T00069575001	MVVSDPPRKsDVR	S10 Phospho	1	60.5	167.5	37.68	20.77	0.9774	2	1564.74	783.38	2	0.00119	0.759	334	346	SD
GSBRNA2T00069575001	ELHMFVWsSSAsPEHVAAEQSEQGAK	S8 Phospho, S12 Phospho	26%, 94%	0.00, 13.73	207.6	39.39	41.81	0.9967	2	3001.24	1001.42	3	0.00154	0.514	305	330	CK
GSBRNA2T00069575001	VGSNStAELEAAGGDAGGGR	T6 Phospho	0.33	0	135.94	38.1	16.96	0.8848	2	1854.78	928.399	2	0.00823	4.43	370	389	SD
GSBRNA2T00069575001	GTHMPPAsVVtRLILIMVWR	S8 Phospho, T11 Phospho	67%, 67%	0.00, 0.00	0	41.58	2.09	0.08863	2	2437.18	1219.6	2	0.982	-8.49	392	411	CK
GSBRNA2T00109994001	SKsPEQLPR	S3 Phospho	1	36.63	116.76	35.88	19.51	0.965	2	1120.53	374.518	3	0.00283	2.53	377	385	CK
GSBRNA2T00109994001	DssAPIFDEPAPR	S2 Phospho, S3 Phospho	100%, 100%	1,000.00, 1,000.00	68.98	39.62	5.49	0.145	2	1560.61	781.312	2	0.0185	11.8	364	376	MD
GSBRNA2T00109994001	VFsPPMSVR	S3 Phospho	1	113.53	127.1	36	30.45	0.9996	2	1098.49	550.254	2	0.000468	0.426	395	403	CK
GSBRNA2T00109994001	NLsLNPTASAAAAAAAAAAAATPPK	S3 Phospho	0.98	20.2	214.25	40.2	58.57	0.9831	2	1514.76	758.389	2	-756	-202	431	455	SD
GSBRNA2T00109994001	GNSVPPATAPSPIPLVSINHDDDDDEsDDDFAQLSHR	S27 Phospho	0.31	0	82.89	40.34	3.31	0.1445	2	4023.74	1006.94	4	0.992	-2.77	270	306	MD
GSBRNA2T00074488001	GRLELSAVPSSYSsGQLDPK	S14 Phospho	0.2	0	235.72	38.79	40.35	0.9976	2	2170.03	724.352	3	0.00261	1.2	314	333	MD
GSBRNA2T00074488001	LELSAVPSSYSsGQLDPK	S12 Phospho	0.2	0	143.96	38.51	5.12	0.4816	2	1956.91	979.464	2	0.00559	2.85	316	333	SD
GSBRNA2T00122844001	SVsASSFSVDLK	S3 Phospho	1	57.17	247.19	36.75	75.17	0.998	2	1305.59	653.801	2	0.00299	2.29	297	308	MD
GSBRNA2T00122844001	VIVPDSSDTYSASGVVsPFQQK	S17 Phospho	1	63.52	246.53	39.27	43.34	0.9998	2	2390.1	1196.06	2	-0.00215	-0.9	256	277	SD
GSBRNA2T00122844001	SLsASGSFVNDNTPK	S3 Phospho	0.98	21.44	168.59	37.66	38.6	0.98	2	1602.7	802.359	2	0.0107	6.66	218	232	CK
GSBRNA2T00143072001	SDsVGSTTTATTVSASGAR	S3 Phospho	0.47	0	86.29	41.91	0.27	0.09315	2	1834.79	918.402	2	-0.00605	-3.3	65	83	CK
GSBRNA2T00143072001	SQsTTTAAYR	S3 Phospho	1	30.97	188.77	35.34	40.09	0.9995	2	1164.48	583.248	2	0.000428	0.367	119	128	MD
GSBRNA2T00143072001	NSAPNLDAIPsLLVVK	S11 Phospho	1	169.09	138.29	35.99	11.43	0.9733	2	1729.9	865.959	2	0.00151	0.871	342	357	CK
GSBRNA2T00143072001	GWGWAFAsPMR	S8 Phospho	1	1000	128.23	35.18	31.35	0.9997	2	1345.55	673.783	2	1	1.29	312	322	SD
GSBRNA2T00143072001	LVTSsFPLPK	S5 Phospho	0.99	23.98	113.93	36.66	24.32	0.9924	2	1167.6	584.805	2	0.00143	1.22	40	49	SD
GSBRNA2T00143072001	KKsSSSTANIVFK	S3 Phospho	0.99	26.2	163.49	36.91	10.89	0.8666	2	1475.74	738.877	2	0.00145	0.981	105	117	CK
GSBRNA2T00143072001	sFSGDFFER	S1 Phospho	1	54.16	158.36	33.42	46.89	0.9981	2	1170.44	586.228	2	0.00277	2.36	217	225	MD
GSBRNA2T00143072001	SSsSTANIVFK	S3 Phospho	0.01	0	137.07	37.12	13.64	0.8444	2	1219.55	610.784	2	0.00409	3.35	107	117	SD
GSBRNA2T00130771001	StVGTPAYIAPEVLLK	T2 Phospho	0.5	0	216.09	36.54	34.82	0.9977	2	1737.9	869.957	2	0.00373	2.14	175	190	MD
GSBRNA2T00130771001	EVVLTPtHLAIVMEyAAGGELFER	T7 Phospho, Y15 Phospho	50%, 100%	0.00, 41.04	79.06	39.58	3.39	0.1073	2	2804.32	935.78	3	0.0271	9.65	82	105	CK
GSBRNA2T00130771001	SDRPAVsGPSDLPtmHDSDR	S7 Phospho, T14 Phospho, M15 Oxidation	67%, 67%, 48%	0.00, 0.00, 0.00	27.25	36.47	0.18	0.4126	2	2402.9	1202.46	2	-0.0131	-5.45	1	20	SD
GSBRNA2T00130771001	SSVLHSQPKstVGTPAYIAPEVLLK	S10 Phospho, T11 Phospho	26%, 26%	0.00, 0.00	141.92	40.96	9.93	0.1923	2	1854.92	928.466	2	-926	34.1	166	190	CK
GSBRNA2T00057464001	HSLSEGsIDK	S7 Phospho	0.33	0	52.01	34.95	10.13	0.8227	2	1151.49	576.751	2	0.00167	1.45	709	718	MD
GSBRNA2T00057464001	ASsPQPDGPIAGGSMK	S3 Phospho	0.5	0	190.85	37.34	52.63	0.9971	2	1578.68	790.348	2	0.00559	3.54	531	546	SD
GSBRNA2T00057464001	AAAAsSWSDNGAPESSPR	S5 Phospho	0	0	158.33	36.95	5.32	0.246	2	1840.73	921.373	2	0.99	-6.97	822	839	CK
GSBRNA2T00110636001	HAASQGFDVVPsPTFsASR	S12 Phospho, S16 Phospho	99%, 100%	24.95, 50.64	296.5	38.2	55.45	0.9982	2	2119.88	1060.95	2	0.00372	1.75	462	480	CK
GSBRNA2T00110636001	LADTsDGEIDGDPPYTHDHAMQQG	S5 Phospho	1	40.2	129.53	37.92	11.3	0.8215	2	2649.04	884.019	3	0.00332	1.25	681	704	MD
GSBRNA2T00110636001	mRtVLSLTDVtR	M1 Oxidation, T3 Phospho, T11 Phospho	100%, 99%, 34%	1,000.00, 20.98, 0.00	30.85	36.97	5.11	0.1362	2	1566.66	784.338	2	-0.0257	-16.4	276	287	SD
GSBRNA2T00107146001	DYHDHSGLPYMNSVGTADDFFLATTPESSGsPPKR	S31 Phospho	0.32	0	231.07	40.31	26.25	0.9488	2	3875.67	969.924	4	-0.0105	-2.71	50	84	MD
GSBRNA2T00107146001	SEsIDSPHAHELTVDDIEDFEDDDDNEEVGNFR	S3 Phospho	0.25	0	258.53	39.16	78.67	0.998	2	3869.54	1290.85	3	0.00657	1.7	118	150	MD
GSBRNA2T00107146001	DYHDHSGLPYMNSVGTADDFFLATTPESSGsPPK	S31 Phospho	0.33	0	241.35	40.14	23.93	0.9582	2	3719.57	1240.87	3	-0.00173	-0.464	50	83	MD
GSBRNA2T00107146001	TAsDAADLVPK	S3 Phospho	1	41.11	87.88	35.6	26.29	0.999	2	1166.52	584.269	2	0.00147	1.26	155	165	SD
GSBRNA2T00107146001	RTAsDAADLVPK	S4 Phospho	0.5	0	88.41	36.68	2	0.4616	2	1322.63	662.321	2	0.00421	3.18	154	165	SD
GSBRNA2T00144172001	GTsGGAKEEKNPLDFVLGYLTK	S3 Phospho	0.5	0	144.85	38.63	58.36	0.9916	2	2403.17	802.064	3	-0.00361	-1.5	43	64	MD
GSBRNA2T00144172001	GGKsTAPVPVAPK	S4 Phospho	1	24.95	103.86	36.29	7.1	0.7626	2	1287.66	644.838	2	0.00169	1.31	97	109	CK
GSBRNA2T00144172001	GGTRsGTTGGRGTVR	S5 Phospho	0.48	0	51.29	37.43	1.67	0.1876	2	1498.69	750.353	2	-0.00895	-5.97	82	96	SD
GSBRNA2T00146637001	SDsSSSSSSEEEGEDGVK	S3 Phospho	0.99	22.23	273.66	34	82.17	0.9974	2	1881.67	941.841	2	0.00435	2.31	87	104	CK
GSBRNA2T00146637001	SDsSSSSSSEEEGEDGVKR	S3 Phospho	1	23.19	319.98	36.05	96.66	0.9969	2	2037.77	1019.89	2	0.00105	0.514	87	105	MD
GSBRNA2T00018891001	TAKtIASPGR	T4 Phospho	1	63.6	111.01	40.02	16.61	0.9445	2	1080.54	541.276	2	0.00359	3.32	58	67	SD
GSBRNA2T00018891001	AAsSYADELVK	S3 Phospho	1	27.96	81.57	36.07	0.4	0.1492	2	1233.52	617.767	2	0.988	-12.3	47	57	SD
GSBRNA2T00004277001	sPPTWLK	S1 Phospho	1	50.19	100.24	34.64	25.63	0.9	2	907.42	454.717	2	-0.000212	-0.233	21	27	CK
GSBRNA2T00004277001	GISASALPYKRsPPTWLK	S12 Phospho	0.2	0	94.76	36.23	8.68	0.7155	2	2051.06	684.696	3	0.00424	2.07	10	27	SD
GSBRNA2T00004277001	RsPPTWLK	S2 Phospho	1	67.98	161.67	36.17	18.89	0.99	2	1063.52	532.769	2	0.00269	2.53	20	27	CK
GSBRNA2T00086236001	LSYNSYPDSTDSsPR	S13 Phospho	0.99	22.52	237.01	36.27	44.87	0.9913	2	1767.7	884.856	2	-0.00197	-1.11	4	18	CK
GSBRNA2T00086236001	LFLFPVssGGFGSEGSSHSDRDR	S7 Phospho, S8 Phospho	33%, 33%	0.00, 0.00	94.3	39.02	1.85	0.4523	2	2600.08	867.7	3	0.005	1.92	139	161	SD
GSBRNA2T00086236001	mRLFLFPVSSGGFGSEGSSHSDRDR	M1 Oxidation	1	1000	0	39.49	0.93	0.5619	2	2743.29	1372.65	2	0.00826	3.01	137	161	SD
GSBRNA2T00086236001	TGPDGKPVVMNMsPK	S13 Phospho	1	92.85	93.57	38.11	3.07	0.3813	2	1636.74	819.378	2	0.00571	3.49	452	466	SD
GSBRNA2T00086236001	LSYNsyPDsTDSSPRSR	S5 Phospho, Y6 Phospho, S9 Phospho	7%, 7%, 7%	0.00, 0.00, 0.00	55.21	38.77	2.75	0.4308	2	2171.77	1086.89	2	1	0.0273	4	20	MD
GSBRNA2T00139808001	GTIVVDNSsAFR	S9 Phospho	0.5	0	165.88	36.86	28.3	0.9964	2	1344.61	673.313	2	0.00377	2.8	124	135	SD
GSBRNA2T00139808001	KAsGVYIIDDR	S3 Phospho	1	65.61	104.38	37.23	9.72	0.8546	2	1315.62	658.819	2	0.00601	4.56	306	316	CK
GSBRNA2T00102875001	IsNSAPVTPPVSSPSsK	S2 Phospho, S16 Phospho	2%, 2%	0.00, 0.00	112.6	38.23	4.62	0.2401	2	1813.79	907.901	2	-0.0029	-1.6	166	182	MD
GSBRNA2T00102875001	QSMSSFNYPFyAVSAPAsPTHHR	Y11 Phospho, S18 Phospho	16%, 86%	0.00, 12.63	26.81	38.51	0.46	0.1058	2	1827.39	914.703	2	-914	-129	201	223	SD
GSBRNA2T00102875001	TsDGATSTSAAAAMAATR	S2 Phospho	0.5	0	265.01	37.28	84.04	0.9973	1	1719.72	860.866	2	0.00349	2.03	2	19	CK
GSBRNA2T00102875001	ATPYSSYNQSPFESPILSyQVSPSSSSFPsPSR	Y19 Phospho, S30 Phospho	14%, 99%	0.00, 26.20	132.7	40.02	7.16	0.5824	2	3740.6	1247.87	3	0.00694	1.86	104	136	CK
GSBRNA2T00039953001	SSVLSSAsDDDEWETVGPK	S8 Phospho	0	0	369.39	38.1	97.99	0.9999	2	2088.86	1045.44	2	1.01	1.97	371	389	MD
GSBRNA2T00039953001	RVDAPRPSSsHKEDR	S10 Phospho	0.33	0	107.65	38.17	13.93	0.8326	2	1815.84	454.966	4	-0.000904	-0.498	101	115	CK
GSBRNA2T00039953001	VDAPRPSSsHKEDR	S9 Phospho	0.33	0	87.29	38.02	20.3	0.9251	2	1660.74	554.586	3	1	-1.08	102	115	CK
GSBRNA2T00039953001	TQsFVPSQLSDIFGGELR	S3 Phospho	0.99	21.95	207.68	42.12	34.2	0.9717	2	2060.97	1031.49	2	1.01	4.23	397	414	MD
GSBRNA2T00088964001	SSSsNGGIAFSTPENR	S4 Phospho	0.25	0	157.36	36.76	17.82	0.7862	2	1690.69	846.35	2	0.987	-9.47	990	1005	CK
GSBRNA2T00088964001	SSGsLDKPWLR	S4 Phospho	0.33	0	80.28	37.08	10.43	0.755	2	1324.62	663.318	2	0.00391	2.95	1014	1024	SD
GSBRNA2T00088964001	SSsKVPSDPSGSK	S3 Phospho	0.33	0	144.55	36.52	25.58	0.9785	2	1341.58	671.798	2	-0.000892	-0.664	1039	1051	SD
GSBRNA2T00088964001	HSEQImVASSPFIGPHSFIAKTYHNNmNLETATK	M6 Oxidation, M27 Oxidation	100%, 100%	1,000.00, 1,000.00	0	38.78	1.45	0.2279	2	3831.85	1278.29	3	0.0192	5	544	577	SD
GSBRNA2T00130916001	DDDFsLKAIDFGLSIFFKPGQIFtDVVGSPYyVAPEVLLK	S5 Phospho, T24 Phospho, Y32 Phospho	97%, 41%, 41%	15.24, 0.00, 0.00	16.17	37.81	2.2	0.09528	2	4690.29	1564.44	3	0.0918	19.6	221	260	SD
GSBRNA2T00130916001	NSLNIsMR	S6 Phospho	1	66.42	81.86	34.46	25.7	0.99	2	1014.42	508.219	2	0.988	-14.9	535	542	MD
GSBRNA2T00130916001	NSLNIsMRDA	S6 Phospho	0.98	17.2	21.62	34.71	6.24	0.2184	2	1200.48	601.249	2	0.983	-16.4	535	544	MD
GSBRNA2T00130916001	TMRNSLNIsMR	S9 Phospho	0.33	0	29.6	36.53	0	0.1938	2	1401.6	701.809	2	-0.0224	-16	532	542	MD
GSBRNA2T00130916001	SSDRStEIIIPQELPK	T6 Phospho	0.25	0	49.2	37.95	0.4	0.5425	2	1891.93	631.652	3	0.00317	1.68	30	45	SD
GSBRNA2T00144849001	IQQHsGDWAR	S5 Phospho	1	1000	111	36.37	18.47	0.998	2	1276.54	639.275	2	0.000228	0.179	375	384	SD
GSBRNA2T00144849001	RSNsTSDLLQPETR	S4 Phospho	0.25	0	166.16	38.05	16.22	0.8983	2	1682.77	842.392	2	0.00637	3.78	491	504	SD
GSBRNA2T00144849001	LVSEANGWHsDNELDSK	S10 Phospho	1	54.79	109.5	37.88	6.71	0.5514	2	1980.82	991.415	2	0.989	-7	759	775	MD
GSBRNA2T00144849001	tLAVNVDDASDDIVRQFK	T1 Phospho	1	1000	77.13	38.81	3.45	0.1529	2	2129	1065.51	2	0.0131	6.17	673	690	MD
GSBRNA2T00144849001	EssKNYSFGK	S2 Phospho, S3 Phospho	100%, 100%	24.95, 26.20	21.62	32.88	0.91	0.1303	2	1305.45	653.731	2	-0.02	-15.3	657	666	MD
GSBRNA2T00144849001	SNsTSDLLQPETR	S3 Phospho	0.98	19.68	251.83	37.22	71.83	0.9981	2	1526.67	764.342	2	0.00747	4.89	492	504	SD
GSBRNA2T00144849001	GVsGGLmRK	S3 Phospho, M7 Oxidation	100%, 100%	1,000.00, 1,000.00	24.9	35.68	0.02	0.1505	2	999.466	500.74	2	0.00897	8.97	691	699	CK
GSBRNA2T00144849001	TVWWALcIFSVTyFLTRTSISDLSsFRHYWLK	Y13 Phospho, S25 Phospho	25%, 25%	0.00, 0.00	29.83	38.67	0.81	0.1255	2	4144	1382.34	3	1.05	10.9	18	49	CK
GSBRNA2T00052772001	tSLEIFNPSSGK	T1 Phospho	0.5	0	165.94	36.94	45.16	0.9959	2	1358.61	680.313	2	-0.000852	-0.627	21	32	SD
GSBRNA2T00052772001	MSRRssEESSASESGAFPR	S5 Phospho, S6 Phospho	67%, 67%	0.00, 0.00	189.52	37.16	38.84	0.9975	2	2216.86	739.96	3	0.00175	0.79	97	115	MD
GSBRNA2T00052772001	SLsWNKK	S3 Phospho	1	46.21	106.9	35.9	21.15	0.9	2	941.439	471.727	2	0.00153	1.62	330	336	SD
GSBRNA2T00052772001	RsSEESSASESGAFPR	S2 Phospho	1	23.98	121.15	37.23	11.16	0.8407	2	1763.72	882.868	2	1.01	1.84	100	115	CK
GSBRNA2T00052772001	ASPSPLADLEPLsERtSLEIFNPSSGK	S13 Phospho, T16 Phospho	65%, 65%	0.00, 0.00	137.92	39.93	1.78	0.4473	2	3001.38	1001.47	3	0.00874	2.91	6	32	CK
GSBRNA2T00052772001	SKsLSWNK	S3 Phospho	1	43.29	76.04	39.8	5.09	0.501	2	1028.47	515.244	2	0.00343	3.33	328	335	SD
GSBRNA2T00052772001	SsEESSASESGAFPR	S2 Phospho	0.5	0	229.15	35.3	44.38	0.9978	2	1606.62	804.315	2	0.00155	0.963	101	115	MD
GSBRNA2T00052772001	AsPSPLADLEPLSER	S2 Phospho	1	27.96	187.92	38.35	51.11	0.9981	2	1660.77	831.395	2	0.00387	2.33	6	20	CK
GSBRNA2T00052772001	HEDVPSVEPEELMLSTEVVEPREsWER	S24 Phospho	1	26.18	76.52	40.18	0.89	0.42	2	3287.47	1096.83	3	0.00257	0.782	337	363	MD
GSBRNA2T00058386001	STSsNPADDSLLTEAK	S4 Phospho	1	23.19	287.51	37.57	103.6	0.9986	2	1714.73	858.374	2	0.00301	1.75	831	846	MD
GSBRNA2T00058386001	AAAVAALSQVLVAENKKtPDTsPTR	T18 Phospho, S22 Phospho	100%, 33%	30.38, 0.00	224.58	38.39	15.22	0.9078	2	2697.32	900.113	3	0.00202	0.749	805	829	SD
GSBRNA2T00058386001	sPLPKEDIGK	S1 Phospho	1	1000	46.51	36.23	7.73	0.7101	2	1162.57	582.29	2	0.00207	1.78	381	390	CK
GSBRNA2T00058386001	AEALAALTSAFSSSSStK	T17 Phospho	0.12	0	242.42	38.56	16.78	0.8261	2	1807.83	904.924	2	0.00935	5.17	770	787	SD
GSBRNA2T00040972001	EVISDPStPKPNLEPFAHYPQGK	T8 Phospho	0.5	0	243.36	39.32	14.03	0.8912	2	2630.25	877.757	3	0.00638	2.43	266	288	SD
GSBRNA2T00040972001	SHsMSGDLHGVQPDPIAADILR	S3 Phospho	1	44.18	359.09	39.38	45.13	0.998	2	2395.1	799.375	3	0.00217	0.906	194	215	MD
GSBRNA2T00040972001	KDNTAEEGDsPQHQSQTLSR	S10 Phospho	1	73.89	196.35	38.89	19.38	0.9886	2	2306.98	770	3	0.000422	0.183	42	61	CK
GSBRNA2T00040972001	DNTAEEGDsPQHQSQTLSR	S9 Phospho	1	66.86	215	37.99	41.98	0.9998	2	2178.89	1090.45	2	0.00395	1.81	43	61	CK
GSBRNA2T00040972001	KAGsFVRPIsPK	S4 Phospho, S10 Phospho	100%, 100%	1,000.00, 1,000.00	151.4	37.64	16.53	0.9971	2	1445.69	723.851	2	0.00466	3.22	125	136	SD
GSBRNA2T00040972001	AGsFVRPISPK	S3 Phospho	1	58.7	63.86	36.86	7.62	0.881	2	1237.62	619.819	2	0.00205	1.65	126	136	SD
GSBRNA2T00096705001	IPQNLGsFKEESSNLSDLSDSEKK	S7 Phospho	1	100.93	256.33	39.7	65.22	0.9999	2	2731.26	911.427	3	0.00102	0.374	95	118	MD
GSBRNA2T00096705001	IPQNLGsFKEESSNLSDLSDSEK	S7 Phospho	1	193.07	417.08	39.67	74.02	0.9999	2	2603.17	1302.59	2	0.00225	0.863	95	117	MD
GSBRNA2T00096705001	IPQNLGsFK	S7 Phospho	1	1000	43.67	36.56	21.87	0.9981	2	1082.52	542.266	2	0.00135	1.24	95	103	MD
GSBRNA2T00096705001	VKDSLtMLKNtIK	T6 Phospho, T11 Phospho	51%, 99%	0.00, 16.24	10.46	37.81	2.04	0.1465	2	1099.85	550.931	2	-550	-403	173	185	CK
GSBRNA2T00105333001	sGGGASVFEGVGK	S1 Phospho	1	126.52	207.5	36.07	55.62	1	2	1230.53	616.273	2	0.00339	2.75	170	182	CK
GSBRNA2T00105333001	QLASsAPVNVPDWSK	S5 Phospho	1	24.95	175.49	38.32	47.84	0.9981	2	1677.78	839.896	2	0.00105	0.624	115	129	SD
GSBRNA2T00105333001	KLTISQsER	S7 Phospho	0.5	0	184.92	36.6	42.35	0.9981	2	1140.56	571.286	2	0.00255	2.23	6	14	SD
GSBRNA2T00105333001	LTISQsER	S6 Phospho	0.98	17.98	125.01	36.14	28.16	0.99	2	1012.46	507.237	2	0.00111	1.09	7	14	SD
GSBRNA2T00105333001	KSGGGAsVFEGVGK	S7 Phospho	1	54.13	116.44	37.27	6.85	0.5828	2	1358.62	680.319	2	-0.000172	-0.126	169	182	CK
GSBRNA2T00107134001	RKPTGDEANDsDEEIKK	S11 Phospho	1	247.2	333.67	38.89	51.84	1	2	2010.89	671.305	3	0.00213	1.06	118	134	CK
GSBRNA2T00107134001	KPTGDEANDsDEEIKK	S10 Phospho	1	41.66	60.08	38.12	1.96	0.3147	2	1854.79	619.27	3	-0.00138	-0.743	119	134	CK
GSBRNA2T00025260001	KWDHDLYEEANKsPAR	S13 Phospho	1	105.04	175.99	38.66	24.05	0.9991	2	2037.9	510.482	4	0.00348	1.7	698	713	CK
GSBRNA2T00025260001	WDHDLYEEANKsPAR	S12 Phospho	1	159.98	264.3	38.12	39.66	0.9999	2	1909.81	955.91	2	0.00621	3.25	699	713	CK
GSBRNA2T00025260001	DEsYLR	S3 Phospho	0.5	0	17.79	32.77	3.87	0.2086	2	861.331	431.673	2	0.00431	5	294	299	SD
GSBRNA2T00025260001	TGLNGsWTR	S6 Phospho	0.5	0	33.17	37.46	2.86	0.1671	2	714.304	358.159	2	-356	-254	686	694	CK
GSBRNA2T00025260001	MSSDQPQGGGDGtPLLFGEQGDEAK	T13 Phospho	0.5	0	43.39	38.9	3.26	0.2568	2	2645.08	662.278	4	0.999	-1.3	147	171	CK
GSBRNA2T00081830001	IQsGAVTPLHPR	S3 Phospho	1	129.43	223.24	36.69	48.44	1	2	1354.68	678.347	2	0.00441	3.25	314	325	MD
GSBRNA2T00081830001	RRDEIVsQR	S7 Phospho	1	1000	15.32	36.71	1.03	0.1261	2	825.06	413.538	2	-413	-497	47	55	SD
GSBRNA2T00081830001	MTsPGPSSR	S3 Phospho	0.25	0	44.73	32.41	4.54	0.1793	2	999.385	500.7	2	0.996	-7.04	305	313	MD
GSBRNA2T00081830001	GLKPGLGFSTSQsPR	S13 Phospho	0.25	0	51.29	41.14	5.42	0.4372	2	1610.79	806.4	2	0.00301	1.87	698	712	MD
GSBRNA2T00081830001	NSAEmFKPVPNLsNKNR	M5 Oxidation, S13 Phospho	100%, 100%	1,000.00, 51.18	47.55	38.74	1.16	0.1154	2	2041.92	681.648	3	0.978	-12.3	183	199	SD
GSBRNA2T00081830001	DLVLcSAPDsLLSSPSRSPMR	S10 Phospho	0.39	0	21.16	39.07	4.01	0.4888	2	2367.1	790.042	3	0.00779	3.29	215	235	MD
GSBRNA2T00081830001	sPGSAGNFYTNSYFQEPR	S1 Phospho	0.95	17.78	115.25	37.62	19.49	0.8591	2	2101.85	1051.93	2	0.99	-5.84	784	801	CK
GSBRNA2T00081830001	EsAQQLGQEIAVLsRLR	S2 Phospho, S14 Phospho	100%, 100%	1,000.00, 1,000.00	46.5	38.84	3.98	0.4412	2	2057.98	1030	2	1.01	2.91	432	448	SD
GSBRNA2T00141907001	IPLGAVGYyIVAKytPMAPDGEcGEsVyVIsER	Y9 Phospho, Y14 Phospho, T15 Phospho, S26 Phospho, Y28 Phospho, S31 Phospho	83%, 83%, 83%, 83%, 83%, 100%	0.00, 0.00, 0.00, 0.00, 0.00, 56.24	30.05	39.08	1.29	0.117	2	4084.61	1362.54	3	1.05	11.6	836	868	MD
GSBRNA2T00141907001	KPIPVsPGGR	S6 Phospho	1	1000	137.71	35.19	10.62	0.9673	2	1086.56	544.288	2	0.00247	2.27	140	149	CK
GSBRNA2T00141907001	sPESVSAASLVSSR	S1 Phospho	1	67.98	171.72	37.26	25.72	0.9897	2	1455.66	728.839	2	0.00257	1.76	33	46	MD
GSBRNA2T00141907001	EGNAAAADGSRsPESVSAASLVSSR	S12 Phospho	0.49	0	226.66	39.48	37.34	0.9973	2	2455.1	819.375	3	0.00567	2.31	22	46	CK
GSBRNA2T00141907001	SKsLSTPLDR	S3 Phospho	1	60.18	145.33	36.86	42.18	0.9981	2	1182.57	592.291	2	0.00199	1.68	218	227	MD
GSBRNA2T00141907001	KTATLESRDsR	S10 Phospho	0.25	0	28.83	37.65	1.44	0.557	2	1342.63	672.321	2	0.00397	2.95	236	246	CK
GSBRNA2T00141907001	SLsTPLDR	S3 Phospho	1	52.4	86.01	35.38	9.92	0.7598	2	967.439	484.727	2	0.00119	1.23	220	227	SD
GSBRNA2T00101482001	NQsPPPQPDDSVTDLK	S3 Phospho	1	163.22	245.19	37.97	73.17	0.9999	2	1816.79	909.403	2	0.00263	1.45	21	36	MD
GSBRNA2T00101482001	KMEMtR	T5 Phospho	1	1000	16.08	33.3	1.53	0.5	2	874.347	438.181	2	0.00319	3.64	297	302	CK
GSBRNA2T00079986001	SLNQKGDDtDDDMEHEIALALTEASQR	T9 Phospho	1	135.11	361.08	39.95	58.24	0.9976	2	3082.34	1028.45	3	1.01	2.84	207	233	MD
GSBRNA2T00079986001	sPSSSVIR	S1 Phospho	0.55	23.2	64.37	36.11	13.2	0.8934	2	911.412	456.714	2	0.00115	1.26	453	460	MD
GSBRNA2T00079986001	GDDtDDDMEHEIALALTEASQR	T4 Phospho	1	76.94	184.42	38.59	42.89	0.9999	2	2511.02	838.013	3	0.0065	2.59	212	233	MD
GSBRNA2T00079986001	DVsPHKEEESMSK	S3 Phospho	1	143.42	159.72	36.39	37.61	1	2	1581.64	791.827	2	0.00215	1.36	19	31	CK
GSBRNA2T00099414001	VSsFEALQPATR	S3 Phospho	1	23.98	146.88	37.29	4.26	0.1677	2	1384.65	693.332	2	0.0109	7.89	216	227	MD
GSBRNA2T00099414001	RVsSFEALQPATR	S3 Phospho	0.01	0	213.14	37.67	47.16	0.9963	2	1540.75	514.589	3	0.00512	3.32	215	227	CK
GSBRNA2T00099414001	GSsmEEKVVAVImVGGPTKGtR	S3 Phospho, M4 Oxidation, M13 Oxidation, T21 Phospho	50%, 100%, 100%, 50%	0.00, 1,000.00, 1,000.00, 0.00	37.98	39.43	0.5	0.3741	1	2424.09	1213.05	2	0.00869	3.58	2	23	SD
GSBRNA2T00019135001	NVVEPIsPMSSR	S7 Phospho	1	50.19	187.39	36.81	38.12	0.9999	2	1394.63	698.323	2	0.00427	3.06	432	443	SD
GSBRNA2T00019135001	SSSsFDGDDDEPDVSWVQSLVK	S4 Phospho	0.25	0	220.16	38.91	55	0.998	2	2478.02	1240.02	2	0.00645	2.6	503	524	SD
GSBRNA2T00019135001	SLPHSNLDDLFSPEGGSSsPR	S19 Phospho	0.33	0	226.86	39.05	29.5	0.9913	2	2278	760.339	3	0.0056	2.46	377	397	CK
GSBRNA2T00019135001	NVVEPISPmSSRVSmLAQQQQHR	M9 Oxidation, M15 Oxidation	100%, 100%	1,000.00, 1,000.00	53.84	38.94	0.81	0.1109	2	2653.27	664.326	4	-0.0325	-12.3	432	454	SD
GSBRNA2T00083261001	GSDNRGVtKENFLNKPFsEDVEDMsQNNSSmIyLK	T8 Phospho, S18 Phospho, S25 Phospho, M31 Oxidation, Y33 Phospho	57%, 57%, 57%, 50%, 57%	0.00, 0.00, 0.00, 0.00, 0.00	7.42	39.45	1.33	0.4222	2	4329.73	1444.25	3	1.01	2.71	603	637	SD
GSBRNA2T00083261001	SRsFLGR	S3 Phospho	1	42.13	55.82	34.83	13.53	0.9	2	901.418	451.716	2	0.00101	1.12	559	565	MD
GSBRNA2T00037374001	LDVRsPDRLVGELQFLDESIK	S5 Phospho	1	124.76	149.66	37.55	10.27	0.9225	2	2508.26	837.094	3	-0.00138	-0.549	739	759	SD
GSBRNA2T00037374001	KGSSsGILsPDEK	S5 Phospho, S9 Phospho	34%, 98%	0.00, 17.99	111.18	36.15	6.51	0.7174	2	1463.6	732.806	2	0.00306	2.09	693	705	MD
GSBRNA2T00037374001	LDVRsPDR	S5 Phospho	1	1000	91.82	34.72	11.19	0.8758	2	1036.47	519.243	2	0.00145	1.4	739	746	CK
GSBRNA2T00037374001	QAQtIPSGsGVVsAEDLVASRK	T4 Phospho, S9 Phospho, S13 Phospho	60%, 60%, 60%	0.00, 0.00, 0.00	0	39.28	1.31	0.4927	2	2439.05	814.024	3	0.0022	0.902	672	693	MD
GSBRNA2T00037374001	LAVATGFsPSK	S8 Phospho	0.98	20.98	153.82	36.3	31.03	0.997	2	1156.56	579.286	2	0.00393	3.39	706	716	SD
GSBRNA2T00037374001	TSNLSWsPGSGDSLPADQQLAR	S7 Phospho	1	70.57	338.79	39.43	88.59	0.9979	2	2366.05	1184.03	2	-0.000352	-0.149	717	738	SD
GSBRNA2T00038385001	GLINHHtPsPSAR	T7 Phospho, S9 Phospho	100%, 100%	65.30, 34.46	100.58	36.58	15.55	0.9639	2	1545.65	516.225	3	0.00344	2.23	452	464	SD
GSBRNA2T00038385001	RRLYDTVPEsQPPR	S10 Phospho	0.33	0	51.08	37.6	18.05	0.7957	2	1792.89	598.638	3	0.0291	16.2	11	24	SD
GSBRNA2T00038385001	NNFIVGGsPAIQAAPR	S8 Phospho	1	1000	162.89	38.2	25.73	0.9968	2	1691.81	846.911	2	0.987	-9.04	478	493	CK
GSBRNA2T00038385001	LYDtVPEsQPPR	T4 Phospho, S8 Phospho	100%, 100%	97.75, 70.90	100.59	39.71	5.34	0.2755	2	1560.61	781.313	2	-0.0148	-9.45	13	24	CK
GSBRNA2T00038385001	VPsDLR	S3 Phospho	1	1000	91.02	33.02	28.36	0.5	2	765.343	383.679	2	0.000688	0.898	465	470	MD
GSBRNA2T00081956001	sIGFNPTsPTR	S1 Phospho, S8 Phospho	100%, 99%	100.66, 20.98	116.49	35.31	11.94	0.7708	2	1335.53	668.77	2	-0.000262	-0.196	328	338	SD
GSBRNA2T00081956001	NSENSSsSSGLSADSNRPATSK	S7 Phospho	0.2	0	63.4	40.96	2.8	0.2525	2	2262.95	755.324	3	1.01	3.84	151	172	MD
GSBRNA2T00081956001	LSIGRsmYR	S6 Phospho, M7 Oxidation	0%, 100%	0.00, 1,000.00	47.95	36.03	0.36	0.1547	2	1178.55	590.282	2	1.02	12.2	339	347	CK
GSBRNA2T00081956001	SIGFNPTSPTRLsIGR	S13 Phospho	0.95	17.21	85.15	37.9	5.93	0.6021	2	1781.88	891.949	2	0.00101	0.565	328	343	MD
GSBRNA2T00116439001	AVPEKETsEAEAEK	S8 Phospho	1	26.2	193.55	37.35	69.63	0.999	2	1596.69	799.354	2	0.00223	1.39	45	58	SD
GSBRNA2T00116439001	VEEKssDDVAPEETKPEEK	S5 Phospho, S6 Phospho	100%, 100%	218.47, 226.63	245.51	37.89	27.33	0.9994	2	2304.93	769.317	3	0.000442	0.192	144	162	MD
GSBRNA2T00116439001	EVTAPVAsEEK	S8 Phospho	1	51.24	81.46	35.82	11.12	0.9356	2	1238.55	620.28	2	0.00309	2.49	34	44	MD
GSBRNA2T00116439001	VIAPsPEELEK	S5 Phospho	1	1000	69.01	36.84	4.34	0.2361	2	1290.62	646.318	2	0.0103	7.98	73	83	MD
GSBRNA2T00116439001	VEEKssDDVAPEETKPEEKLEEPEEK	S5 Phospho, S6 Phospho	100%, 100%	64.31, 66.43	160.14	39.94	13.86	0.9796	2	3159.34	1054.12	3	0.00894	2.83	144	169	SD
GSBRNA2T00035477001	SVESMERPRsR	S10 Phospho	0.91	10.38	49.06	37.15	1.78	0.5444	2	1412.62	471.882	3	0.00107	0.758	463	473	CK
GSBRNA2T00035477001	SStFGSGGVQEER	T3 Phospho	1	26.2	226.37	35.57	41.38	0.9973	2	1419.57	710.792	2	0.00361	2.54	213	225	CK
GSBRNA2T00035477001	AVERPGsGAGSR	S7 Phospho	1	34.46	79.9	35.76	8.34	0.6507	2	1222.55	612.28	2	0.000188	0.154	432	443	MD
GSBRNA2T00106508001	VSSHVPSPsEDAEQLK	S9 Phospho	1	48.15	142.17	38.3	13.82	0.7128	2	1789.79	895.903	2	0.998	-2.76	6	21	MD
GSBRNA2T00121101001	RsIsRsPVGGER	S2 Phospho, S4 Phospho, S6 Phospho	100%, 100%, 100%	1,000.00, 1,000.00, 1,000.00	98.49	35.58	11.4	0.9563	2	1539.6	770.807	2	2.81e-05	0.0182	547	558	MD
GSBRNA2T00121101001	RysRSPIR	Y2 Phospho, S3 Phospho	1%, 100%	0.00, 27.96	70.59	35.94	6.92	0.7065	2	1193.51	597.763	2	0.00108	0.903	669	676	MD
GSBRNA2T00121101001	SRSPYsKR	S6 Phospho	0.25	0	24.24	35.57	0.56	0.6756	2	1059.49	530.751	2	0.000348	0.328	698	705	MD
GSBRNA2T00121101001	KsVSRsPIR	S2 Phospho, S6 Phospho	99%, 50%	18.95, 0.00	24.09	36.38	0.47	0.1462	2	1189.56	595.789	2	1.02	16.1	535	543	MD
GSBRNA2T00121101001	FRAsPtPDRSPyR	S4 Phospho, T6 Phospho, Y12 Phospho	100%, 100%, 0%	63.28, 41.14, 0.00	132.63	35.72	7.96	0.7064	2	1788.68	895.348	2	0.00337	1.88	607	619	CK
GSBRNA2T00121101001	TGNsPLEFQK	S4 Phospho	1	74.63	126.17	35.88	31.02	0.9988	2	1199.53	600.771	2	0.00573	4.77	316	325	MD
GSBRNA2T00121101001	DITRsPSR	S5 Phospho	0.5	0	67.22	36.28	3.64	0.715	2	1011.46	506.736	2	1	0.967	430	437	MD
GSBRNA2T00121101001	sPsISPR	S1 Phospho, S3 Phospho	99%, 100%	20.20, 23.20	53.19	30.87	1.77	0.1206	2	903.33	452.672	2	1	-2.86	384	390	MD
GSBRNA2T00121101001	sPsLSPR	S1 Phospho, S3 Phospho	99%, 100%	20.20, 23.20	53.19	30.87	1.77	0.1206	2	903.33	452.672	2	1	-2.86	384	390	MD
GSBRNA2T00121101001	SRSYSKSPIGGtGK	T12 Phospho	1	61.72	48	37.45	6.59	0.2955	2	1503.72	752.866	2	0.00937	6.23	722	735	MD
GSBRNA2T00121101001	sPsKSPSLSPR	S1 Phospho, S3 Phospho	26%, 26%	0.00, 0.00	43.09	36.18	0.57	0.1495	2	1301.56	651.788	2	0.0186	14.3	380	390	MD
GSBRNA2T00121101001	sPSPASRSPSPSGSR	S1 Phospho	0.14	0	12.15	37.27	8.24	0.3297	2	1535.68	768.849	2	0.00957	6.23	707	721	SD
GSBRNA2T00056338001	SSLNAWGTSSLsPR	S12 Phospho	0.92	15.46	102.74	37.15	11.35	0.4708	2	1542.67	772.344	2	0.987	-10.3	62	75	CK
GSBRNA2T00056338001	ETKsGDESIEIGR	S4 Phospho	1	27.96	189.96	36.92	53.92	0.9982	2	1499.65	750.833	2	0.00155	1.03	865	877	MD
GSBRNA2T00056338001	sGDESIEIGR	S1 Phospho	1	89.28	186.12	34.41	51.09	1	2	1141.47	571.741	2	0.00171	1.5	868	877	CK
GSBRNA2T00056338001	AAVGKETKsGDESIEIGR	S9 Phospho	1	27.96	107.62	40.83	4.72	0.09222	2	1284.61	643.313	2	-641	349	860	877	CK
GSBRNA2T00056338001	SSVPQDAARPAsSSGR	S12 Phospho	1	27.96	90.07	37.97	11.48	0.8804	2	1651.73	826.874	2	0.00199	1.2	198	213	CK
GSBRNA2T00056338001	GILQPPGsPLK	S8 Phospho	1	1000	109.63	34.91	13.42	0.9886	2	1185.62	593.817	2	0.00263	2.21	1040	1050	CK
GSBRNA2T00056338001	RSQAAEEGSAsNAsIANIPEAPR	S11 Phospho, S14 Phospho	33%, 100%	0.00, 51.44	42.31	38.89	0.9	0.1794	2	1657.36	829.688	2	-828	-272	695	717	MD
[truncated: 2,471 more rows]
