# Supplementary material for: Comparative Proteomics Reveals that Phosphorylation of β Carbonic Anhydrase 1 Might be Important for Adaptation to Drought Stress in Brassica napus
Source: Sci Rep. 2016 Dec 14;6:39024. doi: 10.1038/srep39024 (PMC5155245; doi:10.1038/srep39024)
Supplement: Supplementary Dataset 2 [file srep39024-s3.xls]

## Sheet: Sheet1
Supplemental Data S2. Information of quantitative phophosites
Sequence	Protein Number	Accession No.	Description	Charge	Peptide Score	m/z	Peptide Mass Error (ppm)	PTM type	[Label_Free_SINQuant][MD/CK] Normalized Peptide Geometric Ratio in log2 Basis	Pvalue	][Label_Free_SINQuant][SD/CK] Normalized Peptide Geometric Ratio in log2 Basis	Pvalue
LSGGDHVHAGTpVVGK	GSBRNA2T00015407001	tr|Q71SX0|Q71SX0_BRANA	Ribulose-1,5-bisphosphate carboxylase/oxygenase	2	38.83	757.362	1.0082	Phospho (ST)	-1.4764	0.0254965	-
VTPQPGVPPEEAGAAVAAESSTpGTWTTVWTDGLTSLDR	GSBRNA2T00015407001	tr|Q71SX0|Q71SX0_BRANA	Ribulose-1,5-bisphosphate carboxylase/oxygenase	3	49.74	1312.27	-10.8893	Phospho (ST)	1.2499	0.00808915	-0.3757	0.00681691
EVVEESpDEEDYGGFDMFGDE	GSBRNA2T00111693001	tr|A0A078CAT0|A0A078CAT0_BRANA	60S acidic ribosomal protein P0	2	47.38	1189.41	-0.0744	Phospho (ST)	2.7715	0.000455318	2.4725	0.000455318
VEEKKEVVEESpDEEDYGGFDMFGDE	GSBRNA2T00111693001	tr|A0A078CAT0|A0A078CAT0_BRANA	60S acidic ribosomal protein P0	2	28.63	1496.08	-1.1547	Phospho (ST)	-2.5212	0.015241	-1.6962	0.00158433
EEKEESpDDDMGFSLFE	GSBRNA2T00127736001	tr|A0A078CIY2|A0A078CIY2_BRANA	60S acidic ribosomal protein family	2	32.37	993.865	1.6408	Phospho (ST)	0.3039	0.00021318	1.3512	0.00012318
GTIVVDNSSpAFR	GSBRNA2T00139808001	tr|A0A078D4F0|A0A078D4F0_BRANA	Aspartate semialdehyde dehydrogenase	2	32.7	673.311	0.5132	Phospho (ST)	-1.4128	7.81e-05	-2.7001	0.0068
GLAYDTpSDDQQDITR	GSBRNA2T00155196001	tr|A0A078EZW2|A0A078EZW2_BRANA	Ribulose bisphosphate carboxylase/oxygenase activase	2	42.67	889.366	-1.3417	Phospho (ST)	2.0247	0.0005198	1.65	0.000527
QVQCISFIAYKPPSFTpGA	GSBRNA2T00011400001	tr|A0A075M4Z9|A0A075M4Z9_BRANA	Ribulose bisphosphate carboxylase small chain 1B	2	30.05	1047.49	0.2681	Phospho (ST)	-2.8276	0.0359141	-2.189	0.04431
KDEPAEESpDGDLGFGLFD	GSBRNA2T00112192001	tr|A0A078CBY4|A0A078CBY4_BRANA	60S acidic ribosomal protein P1-2	2	29.06	1010.9	-6.5412	Phospho (ST)	0.7201	0.0001372	1.1154	0.0085586
ATGAFILTASpHNPGGPTEDFGIK	GSBRNA2T00153189001	tr|A0A078DS19|A0A078DS19_BRANA	Probable phosphoglucomutase	3	35.49	794.376	-1.3024	Phospho (ST)	-1.0659	0.0003859	-0.7524	0.00987
ATGAFILTpASHNPGGPTEDFGIK	GSBRNA2T00153189001	tr|A0A078DS19|A0A078DS19_BRANA	Probable phosphoglucomutase	3	37.62	794.379	1.5701	Phospho (ST)	-5.6506	0.00091268	-5.7323	0.002467
KEEVAEESpDGDLGFGLFD	GSBRNA2T00134118001	tr|A0A078D059|A0A078D059_BRANA	60S acidic ribosomal protein P1-3	2	65.86	1018.92	-0.3664	Phospho (ST)	1.3295	0.000455318	2.0554	0.0002169
KPTSpPPSpPAHSTR	GSBRNA2T00037247001	tr|A0A078GPR0|A0A078GPR0_BRANA	unknown protein	3	37.26	508.22	0.1407	2 Phospho (ST)	-2.5427	0.027722	-0.8007	0.0002249
SSpYTPPPSpPKEVQEAFPPR	GSBRNA2T00037247001	tr|A0A078GPR0|A0A078GPR0_BRANA	unknown protein	3	37.2	758.668	-0.0453	2 Phospho (ST)	-2.6826	0.0299185	-4.5781	0.0123654
LASIARPTSQGSSpDPPPPPPPQTR	GSBRNA2T00037247001	tr|A0A078GPR0|A0A078GPR0_BRANA	unknown protein	3	35.34	845.421	2.8312	Phospho (ST)	-1.1464	0.00408717	0.4175	0.0003333
LASIARPTSQGSpSpDPPPPPPPQTR	GSBRNA2T00037247001	tr|A0A078GPR0|A0A078GPR0_BRANA	unknown protein	3	29.81	872.077	3.433	2 Phospho (ST)	0.6935	0.00257158	1.1223	0.0007902
KVPSPRPLSPYpSpLPPPQLHSER	GSBRNA2T00037247001	tr|A0A078GPR0|A0A078GPR0_BRANA	unknown protein	3	32.51	881.436	1.3259	Phospho (ST); Phospho (Y)	-2.4881	0.0249388	-0.0551	0.000455318
KVPSpPRPLSPYSpLPPPQLHSER	GSBRNA2T00037247001	tr|A0A078GPR0|A0A078GPR0_BRANA	unknown protein	4	35.99	661.329	1.3339	2 Phospho (ST)	2.6914	0.000455318	2.1644	0.00493512
KVPSpPRPLSPYpSLPPPQLHSER	GSBRNA2T00037247001	tr|A0A078GPR0|A0A078GPR0_BRANA	unknown protein	3	34.64	881.436	2.0301	Phospho (ST); Phospho (Y)	1.229	0.0027158	-0.7611	0.00629133
FGIVEGLMTTVHSITATpQK	GSBRNA2T00105484001	tr|A0A078E7M9|A0A078E7M9_BRANA	Glyceraldehyde-3-phosphate dehydrogenase GAPC1	3	51.76	705.02	2.928	Phospho (ST)	-1.1474	0.000455318	-1.3166	0.00085586
SYTpNLLDLASGNFPVMoGR	GSBRNA2T00145131001	tr|A0A078DGU3|A0A078DGU3_BRANA	Probable alpha,alpha-trehalose-phosphate synthase [UDP-forming] 7	2	76.78	1025.97	-0.5405	Oxidation (M); Phospho (ST)	-0.6418	0.000333	1.1748	0.0357379
SpWVPPQPPPVVMAEAAEAIR	GSBRNA2T00141494001	tr|A0A078D5D8|A0A078D5D8_BRANA	Peroxisomal membrane protein PEX14	3	57.65	742.367	1.5468	Phospho (ST)	-0.0674	0.0332462	1.1816	0.0121363
QRSpWVPPQPPPVVMAEAAEAIR	GSBRNA2T00141494001	tr|A0A078D5D8|A0A078D5D8_BRANA	Peroxisomal membrane protein PEX14	3	46.05	837.086	-0.1311	Phospho (ST)	-1.1125	0.0161017	-0.3746	0.000455318
VIAHTESpFKEEGYLASELTEAEK	GSBRNA2T00015735001	tr|A0A078G9E1|A0A078G9E1_BRANA	unknown protein	3	70.95	887.748	-1.5103	Phospho (ST)	2.1021	0.0165236	1.3542	0.000455318
ATGGFILTpASHNPGGPTEDFGIK	GSBRNA2T00119392001	tr|A0A078ES56|A0A078ES56_BRANA	Probable phosphoglucomutase	3	41.87	789.707	2.0524	Phospho (ST)	-4.2388	0.049069	-3.8944	0.00225295
QRSSpPADFFSYLSGEK	GSBRNA2T00003204001	tr|A0A078IPH2|A0A078IPH2_BRANA	Transcription factor bHLH128	3	66.59	633.616	0.8015	Phospho (ST)	-1.7213	0.000455318	-0.7962	0.0433731
YGSpAPGSLLNSMVDEVIGGSNAR	GSBRNA2T00003204001	tr|A0A078IPH2|A0A078IPH2_BRANA	Transcription factor bHLH128	3	52.8	792.031	1.6325	Phospho (ST)	1.2263	0.0034948	-2.8365	0.0443478
SNSSpSSSSDEEGEDGEK	GSBRNA2T00047743001	tr|Q69BP4|Q69BP4_BRANA	cold-regulated 47	2	51.51	905.808	-2.2767	Phospho (ST)	1.5468	0.0034948	0.682	0.00681691
SNSpSSSSSDEEGEDGEK	GSBRNA2T00047743001	tr|Q69BP4|Q69BP4_BRANA	cold-regulated 47	2	63.04	905.809	-1.8059	Phospho (ST)	2.4292	0.000455318	1.8237	0.0487564
SpNSSSSSSDEEGEDGEKR	GSBRNA2T00047743001	tr|Q69BP4|Q69BP4_BRANA	cold-regulated 47	2	37.12	983.858	-3.2604	Phospho (ST)	1.2315	0.00436883	0.8972	0.0232256
SNSSpSSSSDEEGEDGEKR	GSBRNA2T00047743001	tr|Q69BP4|Q69BP4_BRANA	cold-regulated 47	2	103.44	983.86	-1.2611	Phospho (ST)	1.7074	0.000524277	1.2867	0.0113386
SNSpSSSSSDEEGEDGEKR	GSBRNA2T00047743001	tr|Q69BP4|Q69BP4_BRANA	cold-regulated 47	2	110.28	983.86	-0.9345	Phospho (ST)	0.7047	0.018187	1.2674	0.00123042
SNSSSSSpSpDEEGEDGEKR	GSBRNA2T00047743001	tr|Q69BP4|Q69BP4_BRANA	cold-regulated 47	2	30.61	1023.84	-3.9698	2 Phospho (ST)	-2.3785	0.0194052	0.5405	0.00257158
ATpQTVEDSSR	GSBRNA2T00040609001	tr|D1L8R7|D1L8R7_BRANA	photosystem II reaction center protein H	2	35.88	587.24	-4.7813	Phospho (ST)	1.2318	0.00288715	1.2309	0.00408717
VSFNDAPTAIFWTDYpVATR	GSBRNA2T00136808001	tr|A0A078CYF1|A0A078CYF1_BRANA	Mitogen-activated protein kinase	2	72.47	1127.51	-1.0035	Phospho (Y)	-2.057	0.000942142	-2.6765	0.00388539
VSFNDAPTAIFWTpDYpVATR	GSBRNA2T00136808001	tr|A0A078CYF1|A0A078CYF1_BRANA	Mitogen-activated protein kinase	2	40.63	1167.49	-6.1937	Phospho (ST); Phospho (Y)	-0.0128	5.73604e-05	-1.2596	0.0173702
YGGVGAAIEYpAVLHLK	297789439	tr|A0A0A7P8S3|A0A0A7P8S3_BRANA	Carbonic anhydrase OS=Brassica napus PE=2 SV=1	3	56.7	554.307	0.1157	Phospho (Y)	-4.4056	0.00465249	-3.7043	0.00385862
RYSpPPYYSPPR	GSBRNA2T00126360001	tr|A0A078CH81|A0A078CH81_BRANA	Serine/arginine-rich SC35-like splicing factor SCL30	3	31.13	488.223	1.3225	Phospho (ST)	-		-2.0735	0.000911599
RYSpPPYYSpPPR	GSBRNA2T00126360001	tr|A0A078CH81|A0A078CH81_BRANA	Serine/arginine-rich SC35-like splicing factor SCL30	3	32.15	514.879	1.9772	2 Phospho (ST)	-1.7426	0.00435809	-2.5834	0.0235749
RSYSpPGYpEGAAAAAAAGDR	GSBRNA2T00126360001	tr|A0A078CH81|A0A078CH81_BRANA	Serine/arginine-rich SC35-like splicing factor SCL30	3	48.76	667.604	3.3744	Phospho (ST); Phospho (Y)	1.7768	0.00194027	-
ASpSISSLLDSSVNR	GSBRNA2T00104358001	tr|A0A078E988|A0A078E988_BRANA	octicosapeptide/Phox/Bem1p (PB1) domain-containing protein	2	55.15	758.357	1.4914	Phospho (ST)	-		1.1912	0.00199878
RDVPSpPYpGSTSSAPVMR	GSBRNA2T00104358001	tr|A0A078E988|A0A078E988_BRANA	octicosapeptide/Phox/Bem1p (PB2) domain-containing protein	2	47.06	983.914	3.9582	Phospho (ST); Phospho (Y)	-		1.4013	0.0112177
KEESpEEEEGDFGFDLFG	GSBRNA2T00033404001	tr|A0A078GKJ9|A0A078GKJ9_BRANA	60S acidic ribosomal protein P3-2	2	41.35	1022.39	-0.7666	Phospho (ST)	-0.7738	0.00521797	-2.4441	0.00629133
GKPTNFASpPR	GSBRNA2T00078839001	tr|A0A078FMX3|A0A078FMX3_BRANA	Tetratricopeptide repeat (TPR)-like superfamily protein	2	32.7	577.772	0.7413	Phospho (ST)	-4.3115	0.000778509	-2.1191	6.73665e-06
AESTAQEEDSpSpDEGWQEAVPK	GSBRNA2T00078839001	tr|A0A078FMX3|A0A078FMX3_BRANA	Tetratricopeptide repeat (TPR)-like superfamily protein	2	42.45	1226.95	-3.1534	2 Phospho (ST)	-1.1403	0.00483372	-1.9696	0.0407877
SVSpPSPQMoALPDVFK	GSBRNA2T00115056001	tr|A0A078ETE5|A0A078ETE5_BRANA	Protein kinase superfamily protein	2	61.35	849.894	0.2245	Oxidation (M); Phospho (ST)	-2.3439	0.000694985	-0.8862	0.000455318
GSLSDDEDSpLEIDPQLR	GSBRNA2T00156474001	tr|A0A078DZ85|A0A078DZ85_BRANA	Putative uncharacterized protein At1g33810	3	55.34	656.953	0.7847	Phospho (ST)	-1.4731	0.000778509	-1.3237	0.00493512
VKGSLSpDDEDSLEIDPQLR	GSBRNA2T00156474001	tr|A0A078DZ85|A0A078DZ85_BRANA	Putative uncharacterized protein At1g33810	2	63.99	1098.51	3.2046	Phospho (ST)	-0.4891	0.0014299	-1.5494	0.0245481
ELDYLVGAVSSpPK	GSBRNA2T00097384001	tr|A0A078GGF9|A0A078GGF9_BRANA	Phosphoglycerate kinase 1, chloroplastic	2	54.46	729.351	1.8817	Phospho (ST)	0.8238	0.0103996	1.5049	0.0918912
SPSpTDLLSILQGAK	GSBRNA2T00053186001	tr|A0A078H522|A0A078H522_BRANA	GYF domain-containing protein	2	97.93	755.382	0.065	Phospho (ST)	-1.3528	0.0106337	-0.9721	0.0137204
RLSpLSPWR	GSBRNA2T00059295001	tr|A0A078HG50|A0A078HG50_BRANA	Protein PLASTID MOVEMENT IMPAIRED 1	2	38.8	547.78	1.5583	Phospho (ST)	0.0836	0.010872	1.6447	0.00319163
MTSQSpQTWTPASGVEAASDLQR	GSBRNA2T00059295001	tr|A0A078HG50|A0A078HG50_BRANA	Protein PLASTID MOVEMENT IMPAIRED 1	2	98.62	1216.03	0.2375	Phospho (ST)	2.9592	0.0304523	2.7825	0.0194849
MTSQSQTpWTpPASGVEAASDLQR	GSBRNA2T00059295001	tr|A0A078HG50|A0A078HG50_BRANA	Protein PLASTID MOVEMENT IMPAIRED 1	2	67.05	1256.02	-0.4776	2 Phospho (ST)	2.0163	0.000252026	3.6587	0.00405383
MTSpQSpQTWTPASGVEAASDLQR	GSBRNA2T00059295001	tr|A0A078HG50|A0A078HG50_BRANA	Protein PLASTID MOVEMENT IMPAIRED 1	3	38.59	837.68	-0.1645	2 Phospho (ST)	0.4187	0.00177337	2.3484	0.00399493
SpLPFPSPPLNLPQSPSPR	GSBRNA2T00023789001	tr|A0A078GES1|A0A078GES1_BRANA	Enhancer of mRNA-decapping protein 4	2	32.45	1006.01	-0.3626	Phospho (ST)	0.0529	0.00122195	2.2769	0.000455318
SLPFPSPPLNLPQSPSpPR	GSBRNA2T00023789001	tr|A0A078GES1|A0A078GES1_BRANA	Enhancer of mRNA-decapping protein 4	2	35.24	1006.01	3.3906	Phospho (ST)	-0.3668	0.00158433	-1.2951	0.00246566
FDSpINSSK	GSBRNA2T00050604001	tr|A0A078H379|A0A078H379_BRANA	Calcium-binding EF hand-containing protein	2	31.05	489.203	1.1307	Phospho (ST)	1.7713	0.0389493	0.2612	0.00130524
HHESEYGTTHSpDDESGR	GSBRNA2T00050604001	tr|A0A078H379|A0A078H379_BRANA	Calcium-binding EF hand-containing protein	4	34.69	506.692	1.4021	Phospho (ST)	0.7159	0.016315	1.0867	0.0140951
FDSpMNSTKDHGYpSFDDADPFGSTGPFK	GSBRNA2T00050604001	tr|A0A078H379|A0A078H379_BRANA	Calcium-binding EF hand-containing protein	3	34.9	1044.07	0.6159	Phospho (ST); Phospho (Y)	-0.3362	0.000455318	-1.1695	0.00158433
SAPMAPSSSpSPAR	GSBRNA2T00126853001	tr|A0A078CHS2|A0A078CHS2_BRANA	Auxilin-related protein 2	2	48.35	663.282	0.7241	Phospho (ST)	-		1.14	0.0137204
SAPMAPSSSSpPAR	GSBRNA2T00126853001	tr|A0A078CHS2|A0A078CHS2_BRANA	Auxilin-related protein 2	2	42.01	663.282	0.9083	Phospho (ST)	1.6882	0.0106337	1.118	0.00319163
ASpVNSPTASQMDDLDDFSMGK	GSBRNA2T00126853001	tr|A0A078CHS2|A0A078CHS2_BRANA	Auxilin-related protein 2	2	111.92	1148.46	2.6738	Phospho (ST)	-0.7003	0.0404538	-2.1105	0.000455318
SVGSpVVAVDQDPK	GSBRNA2T00104628001	tr|A0A078EDN9|A0A078EDN9_BRANA	Photosystem I reaction center subunit IV A, chloroplastic	2	54.03	690.825	1.3163	Phospho (ST)	0.6521	0.00085586	1.1193	0.0498447
NVSpPPMSPVLGSR	GSBRNA2T00128301001	tr|A0A078CJS7|A0A078CJS7_BRANA	Beta-amylase 1, chloroplastic	2	40.78	710.837	1.5089	Phospho (ST)	0.4245	0.000455318	1.2921	0.0349277
NVSpPPMSpPVLGSR	GSBRNA2T00128301001	tr|A0A078CJS7|A0A078CJS7_BRANA	Beta-amylase 1, chloroplastic	2	32.05	750.819	-0.8255	2 Phospho (ST)	-1.2366	0.0167342	-0.1293	0.0352321
SGEMTAPSAESSLSVSpPPSAR	GSBRNA2T00128301001	tr|A0A078CJS7|A0A078CJS7_BRANA	Beta-amylase 1, chloroplastic	2	38.63	1064.47	1.7058	Phospho (ST)	-2.408	0.0183881	-0.4663	0.00504107
YGDVEGTWSPYYSpPR	GSBRNA2T00060691001	tr|V9LYD6|V9LYD6_BRANA	Mitogen-activated protein kinase kinase kinase Raf35.1	2	38.9	928.882	1.996	Phospho (ST)	-1.2022	0.000455318	0.3566	0.00465249
YGDVEGTWSPYpYSpPR	GSBRNA2T00060691001	tr|V9LYD6|V9LYD6_BRANA	Mitogen-activated protein kinase kinase kinase Raf35.1	2	40.39	968.864	0.7868	Phospho (ST); Phospho (Y)	-0.0893	0.000455318	-2.3903	0.00288715
TAGSSSpPVSpPQAMIGR	GSBRNA2T00037275001	tr|A0A078GRT8|A0A078GRT8_BRANA	ATP-dependent helicase BRM	2	41.06	853.355	1.0125	2 Phospho (ST)	-1.875	0.000455318	-2.3157	0.0153043
SASpVGNWIPEPK	GSBRNA2T00116163001	tr|A0A078ENE1|A0A078ENE1_BRANA	Protein kinase family protein	2	53.63	682.816	-0.6365	Phospho (ST)	1.6196	0.0460996	1.5684	0.000561793
GANKGSLSpDEEDSLEIDPQLR	GSBRNA2T00085534001	tr|A0A078FQ62|A0A078FQ62_BRANA	Putative uncharacterized protein At1g33810	2	61.29	1177.04	3.0404	Phospho (ST)	-1.0221	0.000455318	-1.9645	0.00408717
FDWDHPLHLQPMSpPTTVK	GSBRNA2T00063183001	tr|A0A078HGY9|A0A078HGY9_BRANA	UDP-glucose 6-dehydrogenase 4	3	28.85	743.678	0.0458	Phospho (ST)	-		-3.1536	0.0166102
KFDWDHPLHLQPMSpPTTVK	GSBRNA2T00063183001	tr|A0A078HGY9|A0A078HGY9_BRANA	UDP-glucose 6-dehydrogenase 4	2	33.73	1179.06	0.8752	Phospho (ST)	-		-1.3086	0.000455318
SDAADSpDSpDTFSIPAK	GSBRNA2T00012883001	tr|A0A078G7T4|A0A078G7T4_BRANA	Calcium-transporting ATPase 8, plasma membrane-type	2	76.15	893.828	1.5362	2 Phospho (ST)	0.8913	0.0279039	-1.8854	0.00257158
SDSpSVSEDGPKER	GSBRNA2T00150943001	tr|A0A078DMF9|A0A078DMF9_BRANA	SAP domain-containing protein	2	53.24	736.799	1.02	Phospho (ST)	-		-1.5922	0.0183881
SDSpSVSpEDGPKER	GSBRNA2T00150943001	tr|A0A078DMF9|A0A078DMF9_BRANA	SAP domain-containing protein	2	28.73	776.783	1.1273	2 Phospho (ST)	-1.3273	0.0468775	-2.4116	0.0288305
AEQQESQSLNTPATVAANQQAEITNATGGNVTpPDR	GSBRNA2T00150943001	tr|A0A078DMF9|A0A078DMF9_BRANA	SAP domain-containing protein	3	37.85	1231.23	-0.2639	Phospho (ST)	2.5425	0.000455318	1.9063	0.00629133
SpYSNLLDLASGNFHSFSR	GSBRNA2T00151059001	tr|A0A078DPR4|A0A078DPR4_BRANA	Alpha,alpha-trehalose-phosphate synthase [UDP-forming] 5	2	60.43	1047.97	0.4991	Phospho (ST)	-0.3746	0.0222068	1.802	0.0253201
SpISSAQFYGNQNR	GSBRNA2T00128660001	tr|A0A078CLS0|A0A078CLS0_BRANA	Probable ADP-ribosylation factor GTPase-activating protein AGD9	2	72.43	776.335	2.183	Phospho (ST)	-1.8775	0.00123042	-
LQAFSpPTYLSPEHLFPK	GSBRNA2T00079770001	tr|A0A078I3X1|A0A078I3X1_BRANA	Formin-like protein 2	2	39.65	1028.01	7.1379	Phospho (ST)	-0.5043	0.00192371	-1.087	0.00379341
LQAFSpPTYLSpPEHLFPK	GSBRNA2T00079770001	tr|A0A078I3X1|A0A078I3X1_BRANA	Formin-like protein 2	2	48.97	1067.99	1.2855	2 Phospho (ST)	1.2955	0.000455318	0.1655	0.0074788
ADESpPEKVTVVPK	GSBRNA2T00085267001	tr|A0A078FS63|A0A078FS63_BRANA	RPM1-interacting protein 4	3	45.68	493.577	0.8757	Phospho (ST)	0.0313	0.0340414	-2.6557	0.000455318
STGAANVSGSSRTpPTHPNSR	GSBRNA2T00085267001	tr|A0A078FS63|A0A078FS63_BRANA	RPM1-interacting protein 4	3	30.63	688.648	1.2434	Phospho (ST)	1.1749	0.000455318	-
VTNPNDPEYNSpDSQSQAPSR	GSBRNA2T00085267001	tr|A0A078FS63|A0A078FS63_BRANA	RPM1-interacting protein 4	3	31.67	762.648	-0.565	Phospho (ST)	1.0063	0.00379341	0.9087	0.000455318
VTNPNDPEYNSDSQSpQAPSR	GSBRNA2T00085267001	tr|A0A078FS63|A0A078FS63_BRANA	RPM1-interacting protein 4	2	35.28	1143.47	0.878	Phospho (ST)	-		-	0.00979899
SSSpSGSYDAMLGFGDMR	GSBRNA2T00068950001	tr|A0A078HQY2|A0A078HQY2_BRANA	unknown protein	2	134.53	924.352	-0.4851	Phospho (ST)	1.2889	0.000455318	1.2701	0.0106024
SSSSpGSYDAMLGFGDMR	GSBRNA2T00068950001	tr|A0A078HQY2|A0A078HQY2_BRANA	unknown protein	2	113.24	924.353	0.4896	Phospho (ST)	-2.5363	0.0177779	-	0.00225459
WISpQPFSTPDLIEQR	GSBRNA2T00068950001	tr|A0A078HQY2|A0A078HQY2_BRANA	unknown protein	2	44.56	948.952	4.341	Phospho (ST)	-1.0859	0.00931828	1.6144	0.0148078
SNDLSpPPR	GSBRNA2T00044384001	tr|A0A078GXR9|A0A078GXR9_BRANA	unknown protein	2	38.3	483.208	-0.1026	Phospho (ST)	-2.1443	0.000455318	-1.2841	0.00319163
ARNDSpPSpPEPEDTAPK	GSBRNA2T00044384001	tr|A0A078GXR9|A0A078GXR9_BRANA	unknown protein	2	43.58	935.867	1.0842	2 Phospho (ST)	-1.7434	0.0301045	-	0.00570462
WVDGSEVGSpETLPFPEFK	GSBRNA2T00026826001	tr|A0A078GIW2|A0A078GIW2_BRANA	Putative potassium transporter 12	2	70.06	1052.47	1.526	Phospho (ST)	-2.0414	0.000455318	0.492	0.00157567
WVDGSEVGSETpLPFPEFK	GSBRNA2T00026826001	tr|A0A078GIW2|A0A078GIW2_BRANA	Putative potassium transporter 12	2	33.75	1052.47	4.5894	Phospho (ST)	2.0615	0.0150252	0.5366	0.00436883
WVDGSpEVGSETpLPFPEFK	GSBRNA2T00026826001	tr|A0A078GIW2|A0A078GIW2_BRANA	Putative potassium transporter 12	2	38.88	1092.45	1.7789	2 Phospho (ST)	-1.1921	0.00655191	-0.4771	0.0338618
FLSQSSSpFPGR	GSBRNA2T00141198001	tr|A0A078D4V0|A0A078D4V0_BRANA	TPX2 (targeting protein for Xklp2) protein family	2	41.64	646.788	1.8087	Phospho (ST)	-		1.4163	0.0344509
SSSpDATGGETGAPR	GSBRNA2T00141198001	tr|A0A078D4V0|A0A078D4V0_BRANA	TPX2 (targeting protein for Xklp2) protein family	2	57.79	686.774	1.4007	Phospho (ST)	-		1.3641	0.00225295
RSSpVGSpASGFSFR	GSBRNA2T00141198001	tr|A0A078D4V0|A0A078D4V0_BRANA	TPX2 (targeting protein for Xklp2) protein family	2	43.83	752.805	2.6444	2 Phospho (ST)	-		1.2941	0.000465622
VSpPAVDPPSpPR	GSBRNA2T00064205001	tr|A0A078HGZ2|A0A078HGZ2_BRANA	unknown protein	2	56.81	641.269	3.173	2 Phospho (ST)	3.1466	0.00085586	-	0.00707653
SEEGGSpGAGSpLSR	GSBRNA2T00032301001	tr|A0A078FE56|A0A078FE56_BRANA	Ethylene-insensitive protein 2	2	29.84	677.239	-0.5952	2 Phospho (ST)	1.1892	0.0243561	0.3527	0.0292241
YSSpMPDISGLSMSAR	GSBRNA2T00032301001	tr|A0A078FE56|A0A078FE56_BRANA	Ethylene-insensitive protein 2	2	34.04	841.351	-0.2403	Phospho (ST)	0.2539	0.0161017	-1.5288	0.0337243
SSSpFKEESDFFSDLK	GSBRNA2T00128490001	tr|A0A078CR31|A0A078CR31_BRANA	Patellin-4	2	55.37	916.886	1.5772	Phospho (ST)	1.9326	0.000455318	0.8011	0.0061656
SSpSFKEESDFFSDLK	GSBRNA2T00128490001	tr|A0A078CR31|A0A078CR31_BRANA	Patellin-4	2	55.06	916.887	2.4791	Phospho (ST)	1.7488	0.000455318	2.881	0.00106024
SSSpFKEESDFFSDLKDSEK	GSBRNA2T00128490001	tr|A0A078CR31|A0A078CR31_BRANA	Patellin-4	2	70.53	1146.48	-2.7914	Phospho (ST)	1.0636	0.0159248	0.1977	0.0137204
SSpSFKEESDFFSDLKDSEK	GSBRNA2T00128490001	tr|A0A078CR31|A0A078CR31_BRANA	Patellin-4	2	30.69	1146.49	3.5361	Phospho (ST)	3.3356	0.000455318	5.2621	0.000455318
NNSpLLSGSIDGGR	GSBRNA2T00050077001	tr|A0A078FFP5|A0A078FFP5_BRANA	GYF domain-containing protein	2	76.72	685.311	2.5041	Phospho (ST)	-3.5251	0.049467	-
NLSpYQQQLNQELFEQGLPFER	GSBRNA2T00050077001	tr|A0A078FFP5|A0A078FFP5_BRANA	GYF domain-containing protein	3	61.35	887.752	2.3254	Phospho (ST)	-1.1624	0.0313343	-
SYVSpDVSEYLNPSSPR	GSBRNA2T00111598001	tr|A0A078C9W8|A0A078C9W8_BRANA	Plant intracellular Ras-group-related LRR protein 9	2	99.19	940.41	0.9491	Phospho (ST)	1.3669	0.00288715	1.9543	0.000455318
SYVSDVSEYpLNPSSPR	GSBRNA2T00111598001	tr|A0A078C9W8|A0A078C9W8_BRANA	Plant intracellular Ras-group-related LRR protein 9	3	36.21	627.277	1.9923	Phospho (Y)	0.5764	0.000455318	1.5627	0.0204033
SYVSDVSpEYLNPSSPR	GSBRNA2T00111598001	tr|A0A078C9W8|A0A078C9W8_BRANA	Plant intracellular Ras-group-related LRR protein 9	3	49.41	627.277	2.2829	Phospho (ST)	0.3603	0.0443478	2.8254	0.000455318
ALSpESTHSHPFK	GSBRNA2T00046474001	tr|A0A078H0C1|A0A078H0C1_BRANA	Phototropin-1	2	69.23	710.817	1.1835	Phospho (ST)	-0.7054	0.00158433	-1.375	0.00707653
KSpESDELPAKPGR	GSBRNA2T00046474001	tr|A0A078H0C1|A0A078H0C1_BRANA	Phototropin-1	2	57.03	747.354	0.9641	Phospho (ST)	-0.4574	0.0411179	-1.0438	0.00319163
RKSpESDELPAKPGR	GSBRNA2T00046474001	tr|A0A078H0C1|A0A078H0C1_BRANA	Phototropin-1	4	34.68	413.207	2.1337	Phospho (ST)	-0.5165	0.000455318	-1.0256	0.0262461
STNFASpPR	GSBRNA2T00044325001	tr|A0A078GZ58|A0A078GZ58_BRANA	Tetratricopeptide repeat (TPR)-like superfamily protein	2	37.08	480.204	1.9314	Phospho (ST)	-		-1.9463	0.0134219
LESTAQVDDDSpDEGWQEAVPK	GSBRNA2T00044325001	tr|A0A078GZ58|A0A078GZ58_BRANA	Tetratricopeptide repeat (TPR)-like superfamily protein	2	81.98	1200	0.8537	Phospho (ST)	-0.6922	0.0534641	-1.0458	0.00300207
SpLEVFNPSSGK	GSBRNA2T00077439001	tr|A0A078I433|A0A078I433_BRANA	Phototropin-2	2	41.34	622.782	0.6924	Phospho (ST)	1.185	0.0170711	0.7183	0.0244284
SSpEESSSSESGAFPR	GSBRNA2T00077439001	tr|A0A078I433|A0A078I433_BRANA	Phototropin-2	2	64.75	812.314	2.7752	Phospho (ST)	1.7547	0.00783629	1.5093	0.0130647
TAEWGLSAVKPDSGEDGISpFK	GSBRNA2T00077439001	tr|A0A078I433|A0A078I433_BRANA	Phototropin-2	2	39.25	1137.52	3.8685	Phospho (ST)	0.9846	0.0229856	1.9388	0.00228644
DEWSpEGAVSSLLEAYETK	GSBRNA2T00016746001	tr|A0A078JXT8|A0A078JXT8_BRANA	sequence-specific DNA binding transcription factors	2	73.05	1047.45	-0.709	Phospho (ST)	1.2282	0.0193248	0.8713	0.0262612
RDEWSpEGAVSSLLEAYETK	GSBRNA2T00016746001	tr|A0A078JXT8|A0A078JXT8_BRANA	sequence-specific DNA binding transcription factors	3	52.71	750.672	2.0494	Phospho (ST)	1.5306	0.0194369	0.7996	0.0061014
FYMEPETSpDSGSMASGSMAR	GSBRNA2T00118115001	tr|A0A078ESU9|A0A078ESU9_BRANA	Protein argonaute 1	2	32.26	1110.92	1.4862	Phospho (ST)	1.2551	0.0306246	1.217	0.032559
FYMEPETSDSpGSMASGSMAR	GSBRNA2T00118115001	tr|A0A078ESU9|A0A078ESU9_BRANA	Protein argonaute 1	3	50.3	740.949	2.289	Phospho (ST)	2.3762	0.0585662	2.0372	0.0107552
FYMEPETSpDSGSMASGSMoAR	GSBRNA2T00118115001	tr|A0A078ESU9|A0A078ESU9_BRANA	Protein argonaute 1	2	28.88	1118.91	-2.0923	Oxidation (M); Phospho (ST)	1.3903	0.04625	0.6453	0.0157143
FYMoEPETSpDSGSMASGSMAR	GSBRNA2T00118115001	tr|A0A078ESU9|A0A078ESU9_BRANA	Protein argonaute 1	2	54.86	1118.91	-1.4053	Oxidation (M); Phospho (ST)	1.8207	0.0141691	1.8282	0.00126191
FYMEPETSpDSGSpMASGSMAR	GSBRNA2T00118115001	tr|A0A078ESU9|A0A078ESU9_BRANA	Protein argonaute 1	2	34.83	1150.91	4.2626	2 Phospho (ST)	-		1.2623	0.0342184
SSSpSASpYDGMLGFVDPR	GSBRNA2T00131943001	tr|A0A078CVT6|A0A078CVT6_BRANA	unknown protein	2	103.11	968.365	0.1727	2 Phospho (ST)	-1.2483	0.0223994	-1.4354	0.00416494
SSSSpASpYDGMLGFVDPR	GSBRNA2T00131943001	tr|A0A078CVT6|A0A078CVT6_BRANA	unknown protein	2	92.85	968.367	1.6788	2 Phospho (ST)	-1.0355	0.000455318	-0.9817	0.0126735
NSFFSPPTpPSR	GSBRNA2T00119593001	tr|A0A078EUG0|A0A078EUG0_BRANA	IQ-domain 1	2	35.2	658.788	1.534	Phospho (ST)	-1.8091	0.00758273	-0.9472	0.0229681
QSSpPPAPPPLEVR	GSBRNA2T00119593001	tr|A0A078EUG0|A0A078EUG0_BRANA	IQ-domain 1	2	49.6	727.856	1.0532	Phospho (ST)	-0.593	0.000455318	-1.8604	0.0331995
AVDAGMLEYDSpDDNPIVVDK	GSBRNA2T00138895001	tr|A0A078D7V4|A0A078D7V4_BRANA	P-loop containing nucleoside triphosphate hydrolases superfamily protein	2	56.17	1123.48	-1.0151	Phospho (ST)	2.404	0.0198073	2.3425	0.0071777
INSpAESMEIWANQQK	GSBRNA2T00154245001	tr|A0A078DYU6|A0A078DYU6_BRANA	Sucrose-phosphate synthase 1	2	50.31	914.897	-3.6563	Phospho (ST)	0.9348	0.0457999	1.3247	0.0295718
INSpAESpMEIWANQQK	GSBRNA2T00154245001	tr|A0A078DYU6|A0A078DYU6_BRANA	Sucrose-phosphate synthase 1	2	37.54	954.884	0.4409	2 Phospho (ST)	0.8051	0.0286516	1.5575	0.00783213
ASPQSAGLSpFLNR	GSBRNA2T00081366001	tr|A0A078I4Z3|A0A078I4Z3_BRANA	Myosin-17	2	37.13	714.338	0.5089	Phospho (ST)	0.0223	0.000455318	1.8144	0.0410265
QGSpGIIGTFGQSEELR	GSBRNA2T00130018001	tr|A0A078CP47|A0A078CP47_BRANA	Phosphoglycerate mutase-like protein	2	57.01	879.906	-0.702	Phospho (ST)	1.1844	0.00158433	-
KSSNRSpPPSYGSHPR	GSBRNA2T00026301001	tr|A0A078GFQ6|A0A078GFQ6_BRANA	RNA-binding (RRM/RBD/RNP motifs) family protein	4	39.84	434.952	0.5404	Phospho (ST)	-2.4562	0.0417444	-2.8008	0.0324923
DTGDDDSpVHNVDFSGGNVHLITTK	GSBRNA2T00038908001	tr|A0A078GS36|A0A078GS36_BRANA	thioredoxin H-type 9	3	46.5	875.051	2.2292	Phospho (ST)	0.4745	0.00319163	1.0785	0.015067
SGSGTpSLNDDFPSSGSR	GSBRNA2T00072365001	tr|A0A078HTP1|A0A078HTP1_BRANA	RGPR-related	2	36.56	875.848	-1.8591	Phospho (ST)	1.3009	0.00085586	1.1707	0.0358524
LFSGAASpPTASQYDHIR	GSBRNA2T00013734001	tr|A0A078IW84|A0A078IW84_BRANA	unknown protein	3	42.89	634.292	1.9349	Phospho (ST)	-1.4833	0.000455318	-2.0027	0.00849178
VLMPNLSpGIFSR	GSBRNA2T00040690001	tr|A0A078GT02|A0A078GT02_BRANA	WEB family protein At5g55860	2	29.77	707.353	1.8115	Phospho (ST)	0.2878	0.0315087	1.4679	0.0100663
MSpVESSpPQHLYYK	GSBRNA2T00040690001	tr|A0A078GT02|A0A078GT02_BRANA	WEB family protein At5g55860	2	35.89	864.842	1.3082	2 Phospho (ST)	1.348	0.00629133	1.4007	0.0369733
QTETSpPPPSPAPK	GSBRNA2T00085369001	tr|A0A078FL63|A0A078FL63_BRANA	Tetratricopeptide repeat-containing protein	2	31.04	708.826	2.1136	Phospho (ST)	1.469	0.0107532	-	0.00776042
SpPSYKEVALAPPGSIAK	GSBRNA2T00085369001	tr|A0A078FL63|A0A078FL63_BRANA	Tetratricopeptide repeat-containing protein	2	44.37	897.956	0.7732	Phospho (ST)	-1.3376	0.0150252	-1.6639	0.0220039
ATSpGPAYPER	GSBRNA2T00119965001	tr|A0A078EV98|A0A078EV98_BRANA	Acyl-CoA-binding domain-containing protein 4	2	38.7	564.74	-0.2501	Phospho (ST)	-		-1.5253	0.0160339
TLEAPLPVSLSpAVNNATTR	GSBRNA2T00119965001	tr|A0A078EV98|A0A078EV98_BRANA	Acyl-CoA-binding domain-containing protein 4	3	32.78	678.682	2.4934	Phospho (ST)	-		1.5244	0.00150998
DRDDPLSFTSNPSSASSpPVTVSDYLDNFGEPTSR	GSBRNA2T00149535001	tr|A0A078DL23|A0A078DL23_BRANA	Sucrase-like protein	3	94.15	1247.55	0.7779	Phospho (ST)	-1.0283	0.00085586	-1.1205	0.00600138
DNDVPVSYSpGSGGPTK	GSBRNA2T00086277001	tr|A0A078IC72|A0A078IC72_BRANA	Uncharacterized TPR repeat-containing protein At1g05150	2	28.22	830.35	2.2163	Phospho (ST)	-1.0757	0.000455318	-2.5253	0.0142078
LFLFPLSSPVSGGGFGSpEGSTK	GSBRNA2T00016056001	tr|A0A078G559|A0A078G559_BRANA	phytochrome and flowering time regulatory protein (PFT1)	3	32.8	751.029	1.8351	Phospho (ST)	-1.258	0.015684	-1.1826	0.0105084
LFLFPLSSPVSGGGFGSEGSTpK	GSBRNA2T00016056001	tr|A0A078G559|A0A078G559_BRANA	phytochrome and flowering time regulatory protein (PFT1)	2	42.51	1126.04	2.3658	Phospho (ST)	-5.4808	0.00408717	-3.4149	0.0216429
SEIQSpPNFQQEGGFR	GSBRNA2T00100558001	tr|A0A078E0C4|A0A078E0C4_BRANA	ARF GAP-like zinc finger-containing protein ZIGA4	2	51.65	902.391	3.2784	Phospho (ST)	0.4588	0.0114496	1.4235	0.0422626
RANSpYpHSYSQSpPPYDYQYEER	GSBRNA2T00100558001	tr|A0A078E0C4|A0A078E0C4_BRANA	ARF GAP-like zinc finger-containing protein ZIGA4	3	36.22	960.686	1.8687	2 Phospho (ST); Phospho (Y)	-1.3379	0.00687008	-0.256	0.0156515
GTSpGGAKEEKNPLDFVLGYLTK	GSBRNA2T00107208001	tr|A0A078EE37|A0A078EE37_BRANA	Putative uncharacterized protein At3g47070	4	39.55	601.8	-0.5788	Phospho (ST)	-2.8643	0.000300932	-
AVGESSTpGAGEGSGGGGEASGK	GSBRNA2T00069628001	tr|A0A078HPE2|A0A078HPE2_BRANA	BEL1-like homeodomain protein 1	2	51.78	944.882	0.6013	Phospho (ST)	0.8455	0.00205277	1.1415	0.00156047
AVGESSpTGAGEGSGGGGEASGK	GSBRNA2T00069628001	tr|A0A078HPE2|A0A078HPE2_BRANA	BEL1-like homeodomain protein 1	2	82.45	944.882	0.9477	Phospho (ST)	2.1724	0.00837472	2.626	0.00160386
AVGESSTpGAGEGSpGGGGEASGK	GSBRNA2T00069628001	tr|A0A078HPE2|A0A078HPE2_BRANA	BEL1-like homeodomain protein 1	2	34.98	984.865	0.7171	2 Phospho (ST)	1.7405	0.00284071	1.5958	0.0258138
RDRSpPPPPPR	GSBRNA2T00118636001	tr|A0A078EY05|A0A078EY05_BRANA	Serrate RNA effector molecule	3	33.17	418.875	0.2354	Phospho (ST)	-0.0245	0.00795627	-1.2958	0.00133162
SDSSpSSSSSEEEGEDGVK	GSBRNA2T00146637001	tr|A0A078DEG1|A0A078DEG1_BRANA	Dehydrin ERD14	2	59.4	941.84	0.4688	Phospho (ST)	1.5437	0.00145883	2.5311	0.0292504
SDSSSpSSSSEEEGEDGVKR	GSBRNA2T00146637001	tr|A0A078DEG1|A0A078DEG1_BRANA	Dehydrin ERD14	2	87.07	1019.89	0.4834	Phospho (ST)	-0.0885	0.00461036	1.8572	0.00695912
AWADIDSpDDEDDDYFATTAPPK	GSBRNA2T00121123001	tr|A0A078CEF4|A0A078CEF4_BRANA	Copper ion binding protein	2	94.38	1269.5	0.9878	Phospho (ST)	-2.2094	0.00185817	-1.3566	0.0156182
SpASFHTLDELETK	GSBRNA2T00088315001	tr|A0A078ICI8|A0A078ICI8_BRANA	F1N19.7	2	42.3	779.346	1.1827	Phospho (ST)	1.0593	0.0011796	0.7566	0.0266786
KSASpFHTLDELETK	GSBRNA2T00088315001	tr|A0A078ICI8|A0A078ICI8_BRANA	F1N19.7	2	58.82	843.395	2.4734	Phospho (ST)	-1.1017	0.00166373	-0.8136	0.040874
KSpASFHTLDELETK	GSBRNA2T00088315001	tr|A0A078ICI8|A0A078ICI8_BRANA	F1N19.7	3	41.46	562.599	2.8372	Phospho (ST)	1.4352	0.00465664	-
TPGAGSpPAKEELGVGDASK	GSBRNA2T00134646001	tr|A0A078CWE4|A0A078CWE4_BRANA	DEK domain-containing chromatin associated protein	3	45.72	617.624	1.6213	Phospho (ST)	-0.068	0.0031857	-1.074	0.0303224
TpPGAGSPAKEELGVGDASK	GSBRNA2T00134646001	tr|A0A078CWE4|A0A078CWE4_BRANA	DEK domain-containing chromatin associated protein	3	45.35	617.624	1.8402	Phospho (ST)	1.3773	0.00600209	2.2872	0.0374148
FSSpINVENIESNR	GSBRNA2T00149551001	tr|A0A078DL34|A0A078DL34_BRANA	Fructose-bisphosphate aldolase	2	83.81	794.855	1.6137	Phospho (ST)	-		1.0672	0.00112903
AVAPPELSpPR	GSBRNA2T00035708001	tr|A0A078GJQ9|A0A078GJQ9_BRANA	Zinc finger CCCH domain-containing protein 19	2	32.1	558.776	-0.2133	Phospho (ST)	-1.5754	0.00396818	-	0.00309519
SpVDNFQTGSR	GSBRNA2T00021938001	tr|A0A078GE40|A0A078GE40_BRANA	Clathrin interactor EPSIN 2	2	39.38	595.747	1.7908	Phospho (ST)	0.9848	0.00990171	1.3866	0.00521303
GGSFLAGNLSpFNR	GSBRNA2T00038605001	tr|A0A078GRG2|A0A078GRG2_BRANA	AT3g05090/T12H1_5	2	34.77	710.325	0.4716	Phospho (ST)	-0.7506	0.00646586	-2.2533	0.00352393
TTSpIDEGEEGVDDK	GSBRNA2T00149590001	tr|A0A078DJH7|A0A078DJH7_BRANA	unknown protein	2	40.11	787.81	1.8175	Phospho (ST)	0.8997	0.00277132	1.5904	0.00107319
TTSpIDEGEEGVDDKASDFINK	GSBRNA2T00149590001	tr|A0A078DJH7|A0A078DJH7_BRANA	unknown protein	3	31.13	784.005	2.0656	Phospho (ST)	-0.133	0.000811028	-1.627	0.037379
TTpSIDEGEEGVDDKASDFINK	GSBRNA2T00149590001	tr|A0A078DJH7|A0A078DJH7_BRANA	unknown protein	2	66.52	1175.51	2.4156	Phospho (ST)	-2.4208	0.00152954	-1.0792	0.00236383
VVLTSLQSpLPR	GSBRNA2T00143834001	tr|A0A078DC86|A0A078DC86_BRANA	Exocyst complex component SEC5A	2	41.41	646.854	2.1399	Phospho (ST)	0.0016628	0.00226892	1.3552	0.00388365
MSpSpDDEDELLQMALK	GSBRNA2T00143834001	tr|A0A078DC86|A0A078DC86_BRANA	Exocyst complex component SEC5A	2	73.08	942.856	0.6015	2 Phospho (ST)	0.8043	0.00948262	-2.5982	0.0242492
TQSpGGLDQYK	GSBRNA2T00021175001	tr|A0A078GDV3|A0A078GDV3_BRANA	Transcription factor bHLH122	2	60.98	588.75	0.1796	Phospho (ST)	0.2955	0.00905077	1.3604	0.0485713
HNSSpPAGLFSSIDVETAYAAVMK	GSBRNA2T00021175001	tr|A0A078GDV3|A0A078GDV3_BRANA	Transcription factor bHLH122	3	51.2	825.693	-24.949	Phospho (ST)	-2.0259	0.00074709	0.3148	0.0261057
SSpSGSESSYDDLLGQSR	GSBRNA2T00044187001	tr|A0A078JHE5|A0A078JHE5_BRANA	Target of Myb protein 1	2	36.52	927.845	-29.9158	Phospho (ST)	-1.3629	0.00297463	1.192	0.00218435
SKSpPEQALYTKPVYDQLPR	GSBRNA2T00044187001	tr|A0A078JHE5|A0A078JHE5_BRANA	Target of Myb protein 1	3	31.3	767.384	2.1326	Phospho (ST)	-1.4803	0.00527205	0.5869	0.0104289
HSVSpFSTTR	GSBRNA2T00044239001	tr|A0A078JF97|A0A078JF97_BRANA	unknown protein	2	30.97	551.241	1.4403	Phospho (ST)	-0.46	0.00688578	1.0293	0.0189487
RHSpVSFSTTR	GSBRNA2T00044239001	tr|A0A078JF97|A0A078JF97_BRANA	unknown protein	3	30.3	419.863	0.117	Phospho (ST)	0.9114	0.00918959	1.2311	0.0243281
SKSDSpQDGAVSAAQPAR	GSBRNA2T00027593001	tr|A0A078J241|A0A078J241_BRANA	AT hook motif-containing protein	2	87.33	877.89	0.9563	Phospho (ST)	1.1612	0.00690506	0.6107	0.00532773
KASpNPSFIAAQSK	GSBRNA2T00079665001	tr|A0A078I2Y2|A0A078I2Y2_BRANA	Protein IQ-DOMAIN 32	2	51.08	714.847	-1.0954	Phospho (ST)	0.7091	0.000352295	1.1385	0.00158068
TSKSpDMETEEQQLEGTK	GSBRNA2T00079665001	tr|A0A078I2Y2|A0A078I2Y2_BRANA	Protein IQ-DOMAIN 32	2	29.82	1010.92	0.4981	Phospho (ST)	1.7776	0.00369004	1.0979	0.00444025
ETLESALLNSpPSpPDNNILSEK	GSBRNA2T00079665001	tr|A0A078I2Y2|A0A078I2Y2_BRANA	Protein IQ-DOMAIN 32	2	33.21	1216.04	1.849	2 Phospho (ST)	2.3959	0.00702853	1.7931	0.0132179
NALASpALR	GSBRNA2T00054883001	tr|A0A078H7Y4|A0A078H7Y4_BRANA	Serine/threonine-protein kinase STN7, chloroplastic	2	34.87	448.224	0.1834	Phospho (ST)	-2.1987	0.0026196	-
LVKTpVAESpIDEIADGRK	GSBRNA2T00054883001	tr|A0A078H7Y4|A0A078H7Y4_BRANA	Serine/threonine-protein kinase STN7, chloroplastic	3	49.2	668.655	3.107	2 Phospho (ST)	-5.2962	0.00221862	-4.8611	0.0170561
TTFGSpQILR	GSBRNA2T00138711001	tr|A0A078D4G1|A0A078D4G1_BRANA	Chloride channel protein	2	37.19	551.769	1.862	Phospho (ST)	0.7642	0.006015	1.7678	0.0164779
KISpGILDDGSVGFQQPLLAR	GSBRNA2T00138711001	tr|A0A078D4G1|A0A078D4G1_BRANA	Chloride channel protein	3	76.78	732.048	1.0296	Phospho (ST)	0.869	0.00260276	2.1041	0.0333262
KISGILDDGSpVGFQQPLLAR	GSBRNA2T00138711001	tr|A0A078D4G1|A0A078D4G1_BRANA	Chloride channel protein	3	37.2	732.05	3.9652	Phospho (ST)	1.4597	0.00358535	-	0.0381548
SSpSLSSNIIDSFR	GSBRNA2T00126825001	tr|A0A078CGS6|A0A078CGS6_BRANA	ADP-ribosylation factor GTPase-activating protein AGD12	2	33.34	746.839	1.851	Phospho (ST)	2.7432	0.00415129	-1.1694	0.0276197
SSSpLSSNIIDSFR	GSBRNA2T00126825001	tr|A0A078CGS6|A0A078CGS6_BRANA	ADP-ribosylation factor GTPase-activating protein AGD12	2	61.05	746.839	1.8899	Phospho (ST)	0.6196	0.00408324	1.3146	0.000869003
SMAVSTQVSSpPSSR	GSBRNA2T00134638001	tr|A0A078CWD9|A0A078CWD9_BRANA	Kinesin-like protein	2	42.7	752.331	2.7725	Phospho (ST)	0.5492	0.00781382	2.0122	0.00423923
RYSISpAAHAPELSK	GSBRNA2T00134638001	tr|A0A078CWD9|A0A078CWD9_BRANA	Kinesin-like protein	3	34.85	537.263	0.3059	Phospho (ST)	-0.2844	0.00202245	2.2654	0.00600155
SDAALLNLEEGSSpPIQNPSTAAEDSR	GSBRNA2T00134638001	tr|A0A078CWD9|A0A078CWD9_BRANA	Kinesin-like protein	2	85.24	1376.62	0.5751	Phospho (ST)	-0.063	0.000834626	1.3801	0.0110023
RPSFESpISSGETDVSQWNVLQFNTGSSAPFIIK	GSBRNA2T00134638001	tr|A0A078CWD9|A0A078CWD9_BRANA	Kinesin-like protein	3	41.47	1236.93	2.6486	Phospho (ST)	1.5864	0.00532845	-0.3751	0.0130713
DGNDSpDDDDMIGPPPPPR	GSBRNA2T00120791001	tr|A0A078F1L2|A0A078F1L2_BRANA	unknown protein	2	74.7	995.379	-0.9322	Phospho (ST)	1.1038	0.000715048	0.8164	0.0232393
IRSpEMQIWSEDDK	GSBRNA2T00072498001	tr|A0A078HUU7|A0A078HUU7_BRANA	Probable sucrose-phosphate synthase 4	2	34.68	858.869	-0.1707	Phospho (ST)	0.8081	0.00320115	2.0254	0.0302762
NDAEEDLSpELSpEGEKEK	GSBRNA2T00072498001	tr|A0A078HUU7|A0A078HUU7_BRANA	Probable sucrose-phosphate synthase 4	2	28.77	1041.39	-1.2	2 Phospho (ST)	3.1819	0.000391621	4.3484	0.0204958
VPEEPISDSpLGDVDDISLR	GSBRNA2T00072498001	tr|A0A078HUU7|A0A078HUU7_BRANA	Probable sucrose-phosphate synthase 4	2	73.96	1068.49	3.5912	Phospho (ST)	1.008	0.0032848	2.9492	0.0102352
GRNDAEEDLSELSpEGEKEK	GSBRNA2T00072498001	tr|A0A078HUU7|A0A078HUU7_BRANA	Probable sucrose-phosphate synthase 4	3	41.01	738.983	-1.8893	Phospho (ST)	0.9922	0.00266705	2.2497	0.0102662
SESpSASDLYGK	GSBRNA2T00037774001	tr|A0A078JB81|A0A078JB81_BRANA	Protein FREE1	2	53.96	612.245	0.7174	Phospho (ST)	0.0536	0.00836265	1.281	0.00465404
SESpSASDLYGKR	GSBRNA2T00037774001	tr|A0A078JB81|A0A078JB81_BRANA	Protein FREE1	2	63.3	690.297	1.9013	Phospho (ST)	-2.1072	0.00142218	-
NLSpTPPPVVR	GSBRNA2T00116258001	tr|A0A078ER87|A0A078ER87_BRANA	unknown protein	2	32.15	580.298	1.9481	Phospho (ST)	-3.6491	0.00722392	-0.752	0.00315762
NALSFSGPTPTLVSTLSpPR	GSBRNA2T00138949001	tr|A0A078D7Z9|A0A078D7Z9_BRANA	ATP-dependent helicase BRM	2	77.98	1013.01	1.3988	Phospho (ST)	-1.7604	0.00692129	-2.0049	0.00888785
VNSESDFMTpEYpVVTR	GSBRNA2T00139037001	tr|A0A078D553|A0A078D553_BRANA	Mitogen-activated protein kinase 6	2	89.82	968.878	2.6445	Phospho (ST); Phospho (Y)	-		-1.2589	0.00801374
TSpSGSDSSYEDLVGQSR	GSBRNA2T00119199001	tr|A0A078ETV3|A0A078ETV3_BRANA	Target of Myb protein 1	2	117.46	927.877	3.8593	Phospho (ST)	-		-1.7177	0.00331227
TSSpGSDSSYEDLVGQSR	GSBRNA2T00119199001	tr|A0A078ETV3|A0A078ETV3_BRANA	Target of Myb protein 1	2	93.76	927.88	7.4467	Phospho (ST)	-		3.6555	0.0126725
KLTISQSpER	GSBRNA2T00105333001	tr|A0A078EB14|A0A078EB14_BRANA	Protein of unknown function, DUF584	2	44.24	571.285	1.3503	Phospho (ST)	-1.7156	0.00387105	-0.4223	0.0345795
QLASSpAPVNVPDWSK	GSBRNA2T00105333001	tr|A0A078EB14|A0A078EB14_BRANA	Protein of unknown function, DUF584	2	37.8	839.897	1.3453	Phospho (ST)	1.085	0.00158662	1.9405	8.56959e-05
NVVEPISpPMSSR	GSBRNA2T00019135001	tr|A0A078GD52|A0A078GD52_BRANA	Zinc finger CCCH domain-containing protein 30	2	28.21	698.322	1.8306	Phospho (ST)	-1.4333	0.000588232	-
SLPHSNLDDLFSPEGGSSSpPR	GSBRNA2T00019135001	tr|A0A078GD52|A0A078GD52_BRANA	Zinc finger CCCH domain-containing protein 30	2	41.79	1140	0.9794	Phospho (ST)	-		-1.4097	0.0405774
SSSSpFDGDDDEPDVSWVQSLVK	GSBRNA2T00019135001	tr|A0A078GD52|A0A078GD52_BRANA	Zinc finger CCCH domain-containing protein 30	2	74.15	1240.01	-1.1791	Phospho (ST)	-1.1875	0.00165267	0.4816	0.00211234
WNTSKSpSIDAPQLMGAK	GSBRNA2T00138718001	tr|A0A078D4G4|A0A078D4G4_BRANA	Leucine-rich repeat protein kinase family protein	2	37.56	957.449	3.9726	Phospho (ST)	1.4216	0.00782718	1.8286	0.000650458
EIENIMQLAGLNPNVDSASpSSR	GSBRNA2T00138718001	tr|A0A078D4G4|A0A078D4G4_BRANA	Leucine-rich repeat protein kinase family protein	3	36.01	809.045	5.5411	Phospho (ST)	-		-1.1656	0.0376112
FHHPMEVFAYDNTASpETDEVVETSGGHSR	GSBRNA2T00041349001	tr|A0A078GUD7|A0A078GUD7_BRANA	Zinc finger CCCH domain-containing protein 33	3	38.37	1110.46	-1.626	Phospho (ST)	-		-1.8028	0.0294588
FHHPMEVFAYDNTASETpDEVVETSGGHSR	GSBRNA2T00041349001	tr|A0A078GUD7|A0A078GUD7_BRANA	Zinc finger CCCH domain-containing protein 33	4	72.67	833.1	-1.5677	Phospho (ST)	-0.1159	0.0044895	-1.2595	0.00761146
KSPSpLLDLIQMR	GSBRNA2T00067465001	tr|A0A078HNS2|A0A078HNS2_BRANA	unknown protein	3	34.11	494.259	2.716	Phospho (ST)	-1.7735	0.00143968	-0.5177	0.0213291
AISpLSDFLAVLGDSK	GSBRNA2T00067465001	tr|A0A078HNS2|A0A078HNS2_BRANA	unknown protein	2	93.72	808.405	3.2748	Phospho (ST)	0.4476	0.00494219	-1.3536	0.0462885
KDSpFSDLLLHLPR	GSBRNA2T00067465001	tr|A0A078HNS2|A0A078HNS2_BRANA	unknown protein	2	48.01	810.915	5.0402	Phospho (ST)	2.9982	0.00235521	0.1064	0.0288368
VSFNDAPSAIFWTDYpVATR	GSBRNA2T00153897001	tr|A0A078DSD1|A0A078DSD1_BRANA	Mitogen-activated protein kinase	3	40.02	747.341	0.9152	Phospho (Y)	-0.367	0.00507773	-2.2786	0.0133185
VHACVGGTpSVR	GSBRNA2T00025997001	tr|A0A078CI46|A0A078CI46_BRANA	Translational initiation factor 4A-1	3	31.9	408.185	-0.9086	Phospho (ST)	0.7206	7.42416e-05	1.0976	0.0271775
ALPTYTPESpPGDATR	GSBRNA2T07253900001	tr|A0A078IG58|A0A078IG58_BRANA	Transketolase-1, chloroplastic	2	47.63	828.37	1.4607	Phospho (ST)	-		1.4987	0.00302888
QLSpIHDNR	GSBRNA2T00118601001	tr|A0A078ER91|A0A078ER91_BRANA	Dynamin-2B	2	33.12	531.741	1.3114	Phospho (ST)	-1.1455	0.00280593	-3.865	0.0022714
SLSpINEFLKPADGER	GSBRNA2T00041680001	tr|A0A078GTX4|A0A078GTX4_BRANA	Hyaluronan / mRNA binding family	3	42.65	585.949	0.2223	Phospho (ST)	-1.4315	0.00285629	-1.7055	0.0251423
SpLSINEFLKPADGER	GSBRNA2T00041680001	tr|A0A078GTX4|A0A078GTX4_BRANA	Hyaluronan / mRNA binding family	2	35.26	878.422	2.716	Phospho (ST)	0.1017	0.00552727	2.1619	0.0061747
SYSTpNLAFTPPEYLR	GSBRNA2T00112148001	tr|A0A078CC04|A0A078CC04_BRANA	BR-signaling kinase 3	2	51.12	919.92	-1.7972	Phospho (ST)	0.3824	0.00229377	-3.028	0.0287355
VQSpPETTAVEDNHQR	GSBRNA2T00100751001	tr|A0A078E1A5|A0A078E1A5_BRANA	RNA-binding (RRM/RBD/RNP motifs) family protein	2	49.11	895.89	0.9465	Phospho (ST)	-1.3466	0.00577942	-2.3806	0.0104377
ITSSSPTpPPPPPSHWMGMR	GSBRNA2T00100751001	tr|A0A078E1A5|A0A078E1A5_BRANA	RNA-binding (RRM/RBD/RNP motifs) family protein	2	36.33	1071.98	0.1214	Phospho (ST)	-3.2805	0.00840197	-
YHGHSMSpDPGSTYR	GSBRNA2T00049745001	tr|A0A078FF64|A0A078FF64_BRANA	Pyruvate dehydrogenase E1 component subunit alpha	2	35.06	837.822	-0.4481	Phospho (ST)	1.2316	0.0045543	1.4232	0.0491279
YHGHSpMoSDPGSTYR	GSBRNA2T00049745001	tr|A0A078FF64|A0A078FF64_BRANA	Pyruvate dehydrogenase E1 component subunit alpha	3	38.18	564.217	2.2508	Oxidation (M); Phospho (ST)	1.0223	0.00294689	2.1182	0.0304461
VSSpFEALQPATR	GSBRNA2T00143653001	tr|A0A078D9C8|A0A078D9C8_BRANA	ADP-glucose pyrophosphorylase family protein	2	59.91	693.328	2.179	Phospho (ST)	1.2704	0.00530688	2.0435	0.0291608
SNSpDVTFGFSSVMSPPLIPSR	GSBRNA2T00090272001	tr|A0A078FSL9|A0A078FSL9_BRANA	Basic-leucine zipper (bZIP) transcription factor family protein	2	88.48	1153.03	2.181	Phospho (ST)	-		-1.5978	0.00142519
SNSpSSSSSSEEEGEDGQK	GSBRNA2T00050633001	tr|A0A078H4V5|A0A078H4V5_BRANA	cold-regulated 47	2	59.38	955.842	-0.0816	Phospho (ST)	-		2.6829	0.0248957
SNSSpSSSSSEEEGEDGQK	GSBRNA2T00050633001	tr|A0A078H4V5|A0A078H4V5_BRANA	cold-regulated 47	2	66.35	955.843	0.4975	Phospho (ST)	-1.3215	0.00823526	0.6061	0.000314016
SpNSSSSSSSEEEGEDGQKR	GSBRNA2T00050633001	tr|A0A078H4V5|A0A078H4V5_BRANA	cold-regulated 47	2	37.12	1033.89	-0.9173	Phospho (ST)	-1.1173	0.00124975	0.2898	0.0181531
SNSpSSSSSSEEEGEDGQKR	GSBRNA2T00050633001	tr|A0A078H4V5|A0A078H4V5_BRANA	cold-regulated 47	3	35.97	689.597	-0.3001	Phospho (ST)	-1.2166	0.000749848	0.4352	0.0306082
SSSpSpGSYDGMLGFVDPR	GSBRNA2T00148056001	tr|A0A078DGZ8|A0A078DGZ8_BRANA	unknown protein	2	74.94	961.357	-0.8548	2 Phospho (ST)	-		-1.1424	0.00222442
TSSpFQDSPPAAVELR	GSBRNA2T00145452001	tr|A0A078DBV5|A0A078DBV5_BRANA	Protein of unknown function (DUF544)	2	65.9	842.884	2.0461	Phospho (ST)	0.6928	0.00839862	1.9108	0.0412686
TSpSFQDSPPAAVELR	GSBRNA2T00145452001	tr|A0A078DBV5|A0A078DBV5_BRANA	Protein of unknown function (DUF544)	2	84.46	842.885	2.5699	Phospho (ST)	0.9766	0.000989879	1.186	0.0304009
TSSFQDSpPPAAVELR	GSBRNA2T00145452001	tr|A0A078DBV5|A0A078DBV5_BRANA	Protein of unknown function (DUF544)	3	43.08	562.259	2.7279	Phospho (ST)	1.7176	0.00807308	1.945	0.000115465
VQVATpVR	GSBRNA2T00138449001	tr|A0A078D416|A0A078D416_BRANA	Protein plastid transcriptionally active 16, chloroplastic	2	31.65	426.721	1.1957	Phospho (ST)	-3.0433	0.00198907	-1.4802	0.00240889
IFSQGASAGAGGEPLGQSpSR	GSBRNA2T00081921001	tr|A0A078I3I0|A0A078I3I0_BRANA	J-domain protein required for chloroplast accumulation response 1	2	48.98	978.947	2.3678	Phospho (ST)	-0.0618	0.00331503	1.0462	0.0195125
SNSpPDVKEPLAK	GSBRNA2T00144143001	tr|A0A078DCP4|A0A078DCP4_BRANA	Deoxyuridine 5'-triphosphate nucleotidohydrolase	3	44.69	455.553	0.1306	Phospho (ST)	-4.3525	0.00559821	-
SpNSPDVKEPLAK	GSBRNA2T00144143001	tr|A0A078DCP4|A0A078DCP4_BRANA	Deoxyuridine 5'-triphosphate nucleotidohydrolase	2	40.53	682.827	0.5574	Phospho (ST)	-0.0385	0.00201236	-2.5102	0.00244328
SSSpELSTPQVK	GSBRNA2T00071667001	tr|A0A078HSF9|A0A078HSF9_BRANA	unknown protein	2	31.64	621.786	2.3801	Phospho (ST)	-1.1732	0.00176296	-
DTVELLDESEEGSpDDEEEEVR	GSBRNA2T00050374001	tr|A0A078H4I2|A0A078H4I2_BRANA	Inner membrane protein ALBINO3, chloroplastic	2	93.46	1252.49	0.9913	Phospho (ST)	1.4773	0.00385112	1.8188	0.00289924
SLSpNLSLEDK	GSBRNA2T00149106001	tr|A0A078DK10|A0A078DK10_BRANA	Adaptin ear-binding coat-associated protein 1 NECAP-1	2	29.61	593.275	1.6412	Phospho (ST)	0.5006	0.00148036	1.243	0.0286526
SLSpNLSLEDKGK	GSBRNA2T00149106001	tr|A0A078DK10|A0A078DK10_BRANA	Adaptin ear-binding coat-associated protein 1 NECAP-1	2	57.3	685.833	1.9268	Phospho (ST)	-0.5952	0.00300131	-1.1176	0.0263138
SYSpNLLELASGDSPTFGR	GSBRNA2T00117906001	tr|A0A078EUE0|A0A078EUE0_BRANA	Alpha,alpha-trehalose-phosphate synthase [UDP-forming] 6	2	62.6	997.451	2.245	Phospho (ST)	0.5404	0.00297384	1.4915	0.0276265
SYSpNLLELASGDSpPTFGR	GSBRNA2T00117906001	tr|A0A078EUE0|A0A078EUE0_BRANA	Alpha,alpha-trehalose-phosphate synthase [UDP-forming] 6	2	37.83	1037.43	-2.058	2 Phospho (ST)	3.5206	0.00951609	2.2763	0.0470532
LMLEYAGSpER	GSBRNA2T00139163001	tr|A0A078D5F5|A0A078D5F5_BRANA	Protein CHUP1, chloroplastic	2	29.42	624.771	1.8437	Phospho (ST)	0.883	0.00548528	1.5304	0.037662
TVTpASDQSSDGNDGK	GSBRNA2T00139163001	tr|A0A078D5F5|A0A078D5F5_BRANA	Protein CHUP1, chloroplastic	2	34.85	781.304	-0.1121	Phospho (ST)	1.1454	0.00154306	2.0329	0.0107743
AMSpFHGR	GSBRNA2T00118685001	tr|A0A078ETL1|A0A078ETL1_BRANA	unknown protein	2	37.05	443.176	0.7905	Phospho (ST)	-1.48	0.00177971	-0.9459	0.0462314
RPKTpLPELFSSGR	GSBRNA2T00118685001	tr|A0A078ETL1|A0A078ETL1_BRANA	unknown protein	3	35.52	523.273	2.9449	Phospho (ST)	-2.6323	0.00716056	-2.0979	0.0338231
SESpAPPSMEGSFLAVDSILSR	GSBRNA2T00154557001	tr|A0A078DV15|A0A078DV15_BRANA	Pumilio homolog 6, chloroplastic	2	65.22	1130.51	-3.343	Phospho (ST)	1.0713	0.00187678	1.5637	0.00195892
SpESAPPSMEGSFLAVDSILSR	GSBRNA2T00154557001	tr|A0A078DV15|A0A078DV15_BRANA	Pumilio homolog 6, chloroplastic	2	56.82	1130.51	-3.343	Phospho (ST)	-1.732	8.87621e-05	-0.5575	0.0277971
GPSpMNVSGR	GSBRNA2T00075197001	tr|A0A078HZ96|A0A078HZ96_BRANA	Eukaryotic translation initiation factor 4G	2	43.12	492.702	0.236	Phospho (ST)	-1.5357	0.000295377	0.4904	0.0489021
SVGEEPITLGPQGGLGQGMSpFR	GSBRNA2T00075197001	tr|A0A078HZ96|A0A078HZ96_BRANA	Eukaryotic translation initiation factor 4G	2	32.73	1149.04	2.4773	Phospho (ST)	0.0137	0.00926707	1.5937	0.0101225
SpGSPSGMMAALSINDHL	GSBRNA2T00066989001	tr|A0A078HNI8|A0A078HNI8_BRANA	Polyadenylate-binding protein	2	104.65	884.376	0.7432	Phospho (ST)	-3.5975	0.00674199	-
SESpQSELSSGTSDALAIEQR	GSBRNA2T00065103001	tr|A0A078HL68|A0A078HL68_BRANA	Brefeldin A-inhibited guanine nucleotide-exchange protein 3	2	114.56	1087.98	1.5217	Phospho (ST)	0.9505	0.00592098	1.4446	0.00193845
SESQSELSSGTpSDALAIEQR	GSBRNA2T00065103001	tr|A0A078HL68|A0A078HL68_BRANA	Brefeldin A-inhibited guanine nucleotide-exchange protein 3	3	37.04	725.656	3.7817	Phospho (ST)	1.0746	0.00828665	2.8303	0.0246045
SFTSYFSpFGAR	GSBRNA2T00154996001	tr|A0A078DUU3|A0A078DUU3_BRANA	TLD-domain containing nucleolar protein	2	33.65	675.282	0.3871	Phospho (ST)	0.0617	0.00741283	-1.798	0.0141099
SDSpIADKMPDALK	GSBRNA2T00102645001	tr|A0A078E5X3|A0A078E5X3_BRANA	Sucrose synthase	2	67.36	735.833	2.6306	Phospho (ST)	-0.3123	0.0075862	1.4001	0.0291478
SpDSIADKMPDALK	GSBRNA2T00102645001	tr|A0A078E5X3|A0A078E5X3_BRANA	Sucrose synthase	2	67.73	735.833	2.6606	Phospho (ST)	1.2196	0.00541137	-0.5835	0.0219623
TPNSDAEVIALSpPK	GSBRNA2T00115422001	tr|A0A078EPF9|A0A078EPF9_BRANA	C2H2-like zinc finger protein	2	79.36	761.365	2.5594	Phospho (ST)	0.4004	0.0019826	-1.341	0.00693794
GSGTSSQQQLLQSLFSpGSSR	GSBRNA2T00100787001	tr|A0A078E753|A0A078E753_BRANA	Ubiquitin-like superfamily protein	3	34.68	712.33	0.0207	Phospho (ST)	-2.1736	0.00473567	-0.6975	0.0136153
TPSpSVGGNELTR	GSBRNA2T00123632001	tr|A0A078CG01|A0A078CG01_BRANA	MAP3K epsilon protein kinase 1	2	28.91	649.294	2.2198	Phospho (ST)	-0.0752	0.00131675	1.435	0.00269267
LSSpAAADGLGTEQHR	GSBRNA2T00123632001	tr|A0A078CG01|A0A078CG01_BRANA	MAP3K epsilon protein kinase 1	2	38.81	796.858	1.396	Phospho (ST)	1.6426	3.29121e-05	1.8324	0.0111319
HAASQGFDVVPSpPTFSASR	GSBRNA2T00111536001	tr|A0A078CAL4|A0A078CAL4_BRANA	Protein EMSY-LIKE 1	2	33.07	1020.96	1.281	Phospho (ST)	-1.3696	0.006695	-3.2254	0.00700401
SQSpSSIFR	GSBRNA2T00106184001	tr|A0A078EBK9|A0A078EBK9_BRANA	MAP kinase	2	28.12	496.216	-0.3998	Phospho (ST)	1.4523	0.00487496	1.5261	0.00129801
SGSASASpFGGGSGSSNYDSYR	GSBRNA2T00033859001	tr|A0A078JBJ2|A0A078JBJ2_BRANA	Clathrin interactor EPSIN 1	2	85.44	1040.9	0.5193	Phospho (ST)	1.27	0.0044	1.9815	0.0290529
KSpLSDLIQK	GSBRNA2T00049854001	tr|A0A078FEJ9|A0A078FEJ9_BRANA	unknown protein	2	41.47	556.293	2.6816	Phospho (ST)	1.9139	0.00137165	1.2256	0.0261984
FSGMIEGFIWSpPR	GSBRNA2T00127270001	tr|A0A078CIQ7|A0A078CIQ7_BRANA	Probable protein phosphatase 2C 21	2	35.56	803.862	2.787	Phospho (ST)	-2.586	0.00408326	-
ESVESpPTNKEEATEIK	GSBRNA2T00018172001	tr|A0A078GAX3|A0A078GAX3_BRANA	methyl-CPG-binding domain 10	3	29.88	624.283	1.0499	Phospho (ST)	1.344	0.00782785	0.2374	0.0435424
SpYSPGSDNTGGITFK	GSBRNA2T00009577001	tr|A0A078G516|A0A078G516_BRANA	RNA recognition motif (RRM)-containing protein	2	42.5	805.843	2.7074	Phospho (ST)	-0.2288	0.00313362	-1.6675	0.0383442
AFFDSpADWALHK	GSBRNA2T00004750001	tr|A0A078IQ81|A0A078IQ81_BRANA	cAMP-regulated phosphoprotein 19-related protein	2	44.07	744.322	1.1449	Phospho (ST)	-1.6104	0.00417663	-0.2865	0.0152228
KAEAAAAVSpEEK	GSBRNA2T00103085001	tr|A0A078E725|A0A078E725_BRANA	methyl-CPG-binding domain 10	2	44.04	642.298	0.2223	Phospho (ST)	0.7129	0.00850056	1.1347	0.0167817
KEPMEVDTSpEGEK	GSBRNA2T00103085001	tr|A0A078E725|A0A078E725_BRANA	methyl-CPG-binding domain 10	2	31.78	779.823	2.5385	Phospho (ST)	-		1.2191	0.0289734
LSKSpDDSLGSQFVMAK	GSBRNA2T00132360001	tr|A0A078CS12|A0A078CS12_BRANA	PB1 domain-containing protein tyrosine kinase	2	85.62	896.913	-0.2695	Phospho (ST)	0.3519	0.00669175	1.1117	0.00694445
RLSKSpDDSLGSQFVMAK	GSBRNA2T00132360001	tr|A0A078CS12|A0A078CS12_BRANA	PB1 domain-containing protein tyrosine kinase	3	28.25	650.314	4.0495	Phospho (ST)	1.0807	0.00320573	1.451	0.0237372
SNSpTSDLLQPETR	GSBRNA2T00012071001	tr|A0A078IVP8|A0A078IVP8_BRANA	Phox-associated domain;Phox-like;Sorting nexin, C-terminal	2	77.18	764.34	2.1616	Phospho (ST)	0.8504	0.00344841	1.3499	0.00325379
NLSpTPPPVVR	GSBRNA2T00036794001	tr|A0A078GP50|A0A078GP50_BRANA	villin 3	2	32.15	580.298	1.9481	Phospho (ST)	-3.6491	0.000422289	-0.752	0.00138785
ADTpLDFSK	GSBRNA2T00127172001	tr|A0A078CIV8|A0A078CIV8_BRANA	Protein kinase superfamily protein	2	33.68	488.705	-0.1486	Phospho (ST)	0.0179	0.00508979	1.0641	0.0386132
VASpMoDNQGIVGFQR	GSBRNA2T00054191001	tr|A0A078H770|A0A078H770_BRANA	Syntaxin-51	2	70.57	809.356	-2.7605	Oxidation (M); Phospho (ST)	1.0181	0.00405236	1.6915	0.00205593
RSNSDVTpFGFSSIMSPPLIPSR	GSBRNA2T00108113001	tr|A0A078EC15|A0A078EC15_BRANA	Basic-leucine zipper (bZIP) transcription factor family protein	3	36.08	825.731	1.3181	Phospho (ST)	-	0.00611963	-1.1062	0.0255959
VSSpVEALQPATR	GSBRNA2T00081914001	tr|A0A078I7M5|A0A078I7M5_BRANA	ADP-glucose pyrophosphorylase family protein	2	54.83	669.327	0.1759	Phospho (ST)	0.8709	0.00720607	1.7147	0.031937
SASpVAGGGSGDYGGGPIK	GSBRNA2T00078438001	tr|A0A078FLF0|A0A078FLF0_BRANA	alpha/beta-Hydrolases superfamily protein	2	33.66	808.851	-0.4883	Phospho (ST)	3.1589	0.00171156	3.0131	0.0445062
LSSIGSpWENNK	GSBRNA2T00133449001	tr|A0A078CU47|A0A078CU47_BRANA	Nucleic acid-binding, OB-fold-like protein	2	68.95	657.792	2.9264	Phospho (ST)	1.824	0.0025075	1.4601	0.0298428
LSSIGSpWENNKK	GSBRNA2T00133449001	tr|A0A078CU47|A0A078CU47_BRANA	Nucleic acid-binding, OB-fold-like protein	2	34.28	721.84	3.6285	Phospho (ST)	2.575	0.00728201	0.5427	0.0103408
KLSSIGSpWENNKK	GSBRNA2T00133449001	tr|A0A078CU47|A0A078CU47_BRANA	Nucleic acid-binding, OB-fold-like protein	3	29.02	524.26	2.7973	Phospho (ST)	-		-1.6809	0.0116526
SpAPTTPINQSGAAAFAAVSEEER	GSBRNA2T00121615001	tr|A0A078CEU1|A0A078CEU1_BRANA	Phosphoenolpyruvate carboxykinase [ATP]	2	83.46	1192.54	1.6332	Phospho (ST)	1.2692	0.00503438	1.5544	0.0196427
SAPTTPINQSpGAAAFAAVSEEER	GSBRNA2T00121615001	tr|A0A078CEU1|A0A078CEU1_BRANA	Phosphoenolpyruvate carboxykinase [ATP]	3	43.34	795.368	4.8593	Phospho (ST)	1.2281	0.00230266	0.126	0.00361628
DLSSSSSpSVSDDRK	GSBRNA2T00127018001	tr|A0A078CH90|A0A078CH90_BRANA	pleckstrin homology (PH) domain-containing protein	2	67.41	775.323	0.7368	Phospho (ST)	0.9087	0.00366232	1.0159	0.0136258
SYGSpVDSIEPSK	GSBRNA2T00143317001	tr|A0A078DBA2|A0A078DBA2_BRANA	Protein of unknown function (DUF1421)	2	46.55	674.786	-1.6155	Phospho (ST)	-1.1384	0.00205694	-
AASpPSNLPSEK	GSBRNA2T00132281001	tr|A0A078CRW7|A0A078CRW7_BRANA	RNA-binding (RRM/RBD/RNP motifs) family protein	2	42.19	590.766	0.7427	Phospho (ST)	0.0281	0.0037862	-1.1315	0.0142573
SSVPEQLLSSVDEISpPER	GSBRNA2T00139377001	tr|A0A078D8M4|A0A078D8M4_BRANA	bromodomain and extraterminal domain protein 10	2	62.62	1026.48	0.2307	Phospho (ST)	1.8015	0.00111305	1.5832	0.0353819
STSpSNPADDSLLTEAK	GSBRNA2T00058386001	tr|A0A078HCB4|A0A078HCB4_BRANA	Villin-2	2	39.8	858.374	1.7636	Phospho (ST)	1.3773	0.00587345	1.6822	0.0372147
SPSpWTEGVSSPAAR	GSBRNA2T00102667001	tr|A0A078E5D6|A0A078E5D6_BRANA	MAPKKK-like kinase	2	51.12	756.329	-1.4662	Phospho (ST)	1.1153	0.00318045	1.8569	0.0480223
ALAVVEKPIEDPTpPK	GSBRNA2T00116738001	tr|A0A078CIB6|A0A078CIB6_BRANA	Remorin	2	51.78	843.939	-0.0207	Phospho (ST)	-1.8408	0.00282502	-1.6112	0.0169985
RASpFELLR	GSBRNA2T00112159001	tr|A0A078CC11|A0A078CC11_BRANA	unknown protein	2	33.59	536.272	2.5754	Phospho (ST)	-1.6131	0.00731195	-
NDYSSSpPPTR	GSBRNA2T00112159001	tr|A0A078CC11|A0A078CC11_BRANA	unknown protein	2	33.92	602.238	1.0412	Phospho (ST)	2.1815	0.00553898	-
SYSMSpALPAPNTAQVTGPVK	GSBRNA2T00123976001	tr|A0A078CGP5|A0A078CGP5_BRANA	unknown protein	3	33.74	700.335	0.4224	Phospho (ST)	-0.2656	0.0031866	1.7888	0.00793481
GESpSNAVVVHPR	GSBRNA2T00124485001	tr|A0A078F3D2|A0A078F3D2_BRANA	Receptor protein kinase TMK1	2	69.94	666.308	-1.37	Phospho (ST)	1.7038	0.0064322	1.945	0.00199858
SpFGNLGEIGSVK	GSBRNA2T00146008001	tr|A0A078DCV3|A0A078DCV3_BRANA	unknown protein	2	53.47	644.304	2.1476	Phospho (ST)	1.0368	0.00940527	-
SKSpFGNLGEIGSVK	GSBRNA2T00146008001	tr|A0A078DCV3|A0A078DCV3_BRANA	unknown protein	2	62.07	751.866	0.3836	Phospho (ST)	1.0505	0.00377808	-0.5003	0.0168333
EFEPIDSpGSpELEEDDLK	GSBRNA2T00050913001	tr|A0A078JKH8|A0A078JKH8_BRANA	unknown protein	2	39.67	1056.4	-2.5511	2 Phospho (ST)	-2.0034	0.00810643	-2.6244	0.0428387
SpGPITGASSR	GSBRNA2T00146405001	tr|A0A078DEH7|A0A078DEH7_BRANA	F9K20.7 protein	2	28.1	506.728	1.6858	Phospho (ST)	1.8265	0.00638309	0.8385	0.0396373
SpGQQPGPGGPNATGR	GSBRNA2T00146405001	tr|A0A078DEH7|A0A078DEH7_BRANA	F9K20.7 protein	2	67.08	730.818	1.1435	Phospho (ST)	1.2858	0.00901619	0.3274	0.0344831
SNSpSSGEQLAK	GSBRNA2T00043409001	tr|A0A078GWX3|A0A078GWX3_BRANA	Ypt/Rab-GAP domain of gyp1p superfamily protein	2	36.51	594.251	1.0426	Phospho (ST)	3.1393	0.00474817	2.5069	0.0368403
VAFNDTPTAIFWTDYpVATR	GSBRNA2T00154359001	tr|A0A078DTJ0|A0A078DTJ0_BRANA	Mitogen-activated protein kinase	2	78.42	1134.53	3.1319	Phospho (Y)	1.1016	0.00652017	-0.4205	0.0316047
ERTpSPDYGR	GSBRNA2T00149661001	tr|A0A078DQC5|A0A078DQC5_BRANA	Serine/arginine-rich splicing factor RS40	2	34.98	580.741	1.7189	Phospho (ST)	-		1.391	0.0264267
KYDNNSEINLASYFTNAGSpPLATLK	GSBRNA2T00076813001	tr|A0A078I0C6|A0A078I0C6_BRANA	Mitogen-activated protein kinase kinase 2	3	45.75	937.779	-0.0096075	Phospho (ST)	-0.8204	0.0021468	-1.0054	0.0396973
SIGAGSGDVSSpPVDDVQK	GSBRNA2T00032346001	tr|A0A078FBQ2|A0A078FBQ2_BRANA	Protein MODIFIER OF SNC1 11	2	96.22	899.401	2.5413	Phospho (ST)	-1.1309	0.00701688	-1.2185	0.000455318
SKSpFAFK	GSBRNA2T00110961001	tr|A0A078EII0|A0A078EII0_BRANA	3-phosphoinositide-dependent protein kinase 2	2	34.63	447.711	2.9752	Phospho (ST)	-		1.5532	0.00192371
LASpIDSFDSR	GSBRNA2T00110961001	tr|A0A078EII0|A0A078EII0_BRANA	3-phosphoinositide-dependent protein kinase 2	2	59.97	595.759	1.4032	Phospho (ST)	-		1.2335	0.000455318
DLAGGGDSSpPYSNQEDISSPQR	GSBRNA2T00021703001	tr|A0A078G9R6|A0A078G9R6_BRANA	Clathrin light chain protein	2	67.69	1180.49	-0.2344	Phospho (ST)	1.5396	0.00717137	0.0993	0.000455318
DLAGGGDSSPYSNQEDISSpPQR	GSBRNA2T00021703001	tr|A0A078G9R6|A0A078G9R6_BRANA	Clathrin light chain protein	2	59.95	1180.49	1.4808	Phospho (ST)	1.8299	0.00699418	2.3697	0.000455318
MoVYDYFASGAEDEWTLQENR	GSBRNA2T00104788001	tr|A0A078EE19|A0A078EE19_BRANA	Peroxisomal (S)-2-hydroxy-acid oxidase GLO1	2	75.01	1220.53	5.3145	Oxidation (M)	-3.4844	0.000346536	-2.253	0.000455318
KPSMESVSpGLEDINEDAATSDPWR	GSBRNA2T00053727001	tr|A0A078H8A4|A0A078H8A4_BRANA	CTC-interacting domain 3	3	39.93	905.39	-3.5567	Phospho (ST)	-0.6038	0.000740087	-1.0098	0.000455318
SpPAFGMLPGR	GSBRNA2T00094277001	tr|A0A078JU78|A0A078JU78_BRANA	RNA-binding (RRM/RBD/RNP motifs) family protein	2	44.64	556.753	1.8012	Phospho (ST)	-1.6797	0.0035727	-1.6746	0.000455318
GSYGETDGFLGSpSER	GSBRNA2T00024583001	tr|A0A078GFZ3|A0A078GFZ3_BRANA	unknown protein	2	41.75	821.326	0.598	Phospho (ST)	1.0014	0.0095072	0.0352	0.000455318
EISEIKPPTpSPQK	GSBRNA2T00096998001	tr|A0A078IKZ2|A0A078IKZ2_BRANA	Chaperone DnaJ-domain superfamily protein	2	33.23	767.383	1.6853	Phospho (ST)	-0.8015	0.00999005	-1.8438	0.00085586
SYSpTNLAYTPPEYLR	GSBRNA2T00126694001	tr|A0A078CGI5|A0A078CGI5_BRANA	Probable serine/threonine-protein kinase At4g35230	2	69.12	927.92	1.2558	Phospho (ST)	1.432	0.00526463	1.1474	0.00408717
SYSTpNLAYTPPEYLR	GSBRNA2T00126694001	tr|A0A078CGI5|A0A078CGI5_BRANA	Probable serine/threonine-protein kinase At4g35230	2	41.91	927.921	2.0768	Phospho (ST)	-2.3325	0.00560072	-2.0506	0.0397979
SLVGSpFEESLLTGR	GSBRNA2T00139352001	tr|A0A078D8L4|A0A078D8L4_BRANA	unknown protein	2	57.1	787.879	2.7565	Phospho (ST)	-0.6982	0.00152204	-1.8838	0.00408717
RRSSpSpPPAETSGQMTAAQR	GSBRNA2T00113747001	tr|A0A078EM46|A0A078EM46_BRANA	DNA-damage-repair/toleration protein DRT111	3	33.8	726.644	0.8811	2 Phospho (ST)	-		-1.1424	0.0167342
SGDSpDISpNDEK	GSBRNA2T00024499001	tr|A0A078GF59|A0A078GF59_BRANA	PTI1-like tyrosine-protein kinase 2	2	28	663.71	-0.513	2 Phospho (ST)	1.4062	0.00749728	-
DKGSpEDEDLPSMDALEINER	GSBRNA2T00071681001	tr|A0A078HVH0|A0A078HVH0_BRANA	Autophagy-related protein 3	3	64.16	781.663	1.4945	Phospho (ST)	1.044	0.00951972	1.6639	0.000455318
SNSpYDAGPVIR	GSBRNA2T00000372001	tr|A0A078F667|A0A078F667_BRANA	Protein SAD1/UNC-84 domain protein 2	2	36.16	629.778	1.965	Phospho (ST)	0.2391	0.00674126	-1.1419	0.00085586
SSTpDLALVR	GSBRNA2T00101959001	tr|A0A078E987|A0A078E987_BRANA	appr-1-p processing enzyme family protein	2	37.57	521.252	-0.221	Phospho (ST)	-0.2375	0.000112072	1.5441	0.0239646
SSpTDLALVR	GSBRNA2T00101959001	tr|A0A078E987|A0A078E987_BRANA	appr-1-p processing enzyme family protein	2	46.03	521.253	0.6997	Phospho (ST)	0.4044	0.00340596	2.4187	0.00655191
ATDILQGSpPVESGGPTTPLPDK	GSBRNA2T00102830001	tr|A0A078E6G8|A0A078E6G8_BRANA	DNA-binding bromodomain-containing protein	2	56.51	1130.54	2.8127	Phospho (ST)	0.9735	0.00470196	1.3031	0.0214131
SPLNAWGTSSLSpPR	GSBRNA2T00154459001	tr|A0A078DZE2|A0A078DZE2_BRANA	modifier of snc1	2	29.96	776.859	-3.6153	Phospho (ST)	-		-2.4165	0.000455318
SSSpPGYVGSYK	GSBRNA2T00059522001	tr|A0A078HDU8|A0A078HDU8_BRANA	RNA-binding (RRM/RBD/RNP motifs) family protein	2	57.31	606.254	2.119	Phospho (ST)	-1.584	0.00704129	-
SSpSPGYVGSYK	GSBRNA2T00059522001	tr|A0A078HDU8|A0A078HDU8_BRANA	RNA-binding (RRM/RBD/RNP motifs) family protein	2	40.12	606.255	3.2029	Phospho (ST)	1.4505	0.00221719	-
SSSSpNKFDDAVTpQEQALAAAAILSR	GSBRNA2T00144485001	tr|A0A078DAT5|A0A078DAT5_BRANA	methyl esterase 13	3	31.43	914.08	1.1869	2 Phospho (ST)	2.406	0.00430254	-
STpVGTPAYIAPEILLR	GSBRNA2T00113458001	tr|A0A078ELV0|A0A078ELV0_BRANA	Serine/threonine-protein kinase SRK2D	2	45.78	890.97	4.1514	Phospho (ST)	1.1518	0.00992249	0.7919	0.00192371
ASFIASpPR	GSBRNA2T00067646001	tr|A0A078JQF5|A0A078JQF5_BRANA	Zinc finger CCCH domain-containing protein 33	2	31	464.719	2.5825	Phospho (ST)	-		-1.2147	0.00085586
FNHPMEIFAYDNTASpETDEVVETSR	GSBRNA2T00067646001	tr|A0A078JQF5|A0A078JQF5_BRANA	Zinc finger CCCH domain-containing protein 33	3	72.81	994.76	5.2133	Phospho (ST)	-		-1.4029	0.0459607
NVELSSSSpDVR	GSBRNA2T00136673001	tr|A0A078CY66|A0A078CY66_BRANA	Tudor/PWWP/MBT superfamily protein	2	28.76	636.778	1.5611	Phospho (ST)	1.5815	0.00458862	0.2644	0.0241902
SSASpEEKEDDDLPDSTPLSDIMR	GSBRNA2T00136673001	tr|A0A078CY66|A0A078CY66_BRANA	Tudor/PWWP/MBT superfamily protein	3	27.99	873.034	0.0788	Phospho (ST)	1.1391	0.0056197	-1.6651	0.0293511
IGSpNIHTLR	GSBRNA2T00021940001	tr|A0A078GD99|A0A078GD99_BRANA	Ubiquitin-like superfamily protein	2	54.19	545.775	2.0082	Phospho (ST)	-1.4399	0.00447214	-0.2157	0.0211863
SIMIIKPPGYQGGSpAPVSpPAGSTPPVSPFSGGK	GSBRNA2T00018239001	tr|A0A078GB36|A0A078GB36_BRANA	Dormancy/auxin associated family protein	3	37.99	1110.2	0.364	2 Phospho (ST)	-1.7074	0.000694811	0.2694	0.00687008
STMASASpPWDIGAPSpPVPIR	GSBRNA2T00143414001	tr|A0A078D8U6|A0A078D8U6_BRANA	Pre-mRNA-splicing factor ATP-dependent RNA helicase DEAH7	2	49.49	1100.49	4.3039	2 Phospho (ST)	1.4525	0.00608263	0.6701	0.012866
SSSpFLRK	GSBRNA2T00108252001	tr|A0A078EK16|A0A078EK16_BRANA	NOD26-like intrinsic protein 3;1	2	45.37	452.701	-38.3552	Phospho (ST)	1.0727	0.00645353	1.9458	0.0487935
RGSpDDEDEDDDMFSSK	GSBRNA2T00115034001	tr|A0A078EQ81|A0A078EQ81_BRANA	Protein DAMAGED DNA-BINDING 2	2	65.86	964.331	0.5404	Phospho (ST)	-0.8326	0.00878067	-1.0354	0.0194461
IDLDKPEVEDADDNDEDDSpDDDDDAEGQEGETGGK	GSBRNA2T00111522001	tr|A0A078EJ17|A0A078EJ17_BRANA	Nascent polypeptide-associated complex subunit alpha-like protein 1	3	65.09	1283.14	0.076	Phospho (ST)	1.26	0.00550006	0.5921	0.0245508
AATLLSLGSpHHR	GSBRNA2T00122258001	tr|A0A078F3N3|A0A078F3N3_BRANA	Serine/threonine-protein kinase EDR1	3	34.02	448.226	-0.0119	Phospho (ST)	-1.8403	0.0020708	0.3824	0.00837472
VTLVMASDSpPELSPIK	GSBRNA2T00047209001	tr|A0A078H133|A0A078H133_BRANA	Vesicle-associated protein 2-2	2	33.53	883.939	3.6272	Phospho (ST)	1.953	0.00757108	1.2298	0.0398587
TSGVASpGYDSDETpVEMTEEEIEHAYR	GSBRNA2T00064230001	tr|A0A078HIV0|A0A078HIV0_BRANA	DNA-repair protein XRCC1	3	51.51	1022.4	2.1103	2 Phospho (ST)	1.7112	0.00522652	-
RLDTISEGFSYDNLGSpE	GSBRNA2T00110911001	tr|A0A078EFQ8|A0A078EFQ8_BRANA	Plant protein 1589 of unknown function	2	33.99	991.924	1.7227	Phospho (ST)	1.1697	0.00983127	-
GEPNISYpICSR	GSBRNA2T00129998001	tr|A0A078CPD9|A0A078CPD9_BRANA	Shaggy-related protein kinase epsilon	2	41.71	688.29	1.0193	Phospho (Y)	0.8987	0.00796005	1.1371	0.00145883
AGEAYDYDPLTPTRSpY	GSBRNA2T00111777001	tr|A0A078CCY3|A0A078CCY3_BRANA	Zinc finger protein CONSTANS-LIKE 9	2	38.1	949.896	0.1797	Phospho (ST)	-0.6096	0.00298309	-2.4957	0.0280311
IPQNLGSpFKEESSNLSDLSDSEK	GSBRNA2T00096705001	tr|A0A078IKB6|A0A078IKB6_BRANA	Patellin-3	3	61.55	868.731	2.9614	Phospho (ST)	0.812	0.00340167	3.1314	0.00461036
SFLLDDASDGNESGTpEEDQSAFMK	GSBRNA2T00093006001	tr|A0A078IK47|A0A078IK47_BRANA	ARID/BRIGHT DNA-binding domain-containing protein	2	76.37	1337.03	1.3896	Phospho (ST)	1.3531	0.00424232	1.7274	0.00185817
SFLLDDASDGNESpGTEEDQSAFMK	GSBRNA2T00093006001	tr|A0A078IK47|A0A078IK47_BRANA	ARID/BRIGHT DNA-binding domain-containing protein	2	85.06	1337.03	2.6127	Phospho (ST)	2.5748	0.0081249	2.4669	0.0227667
GQGQGGQTSGDGGQTpPR	GSBRNA2T00029480001	tr|A0A078GFV9|A0A078GFV9_BRANA	unknown protein	2	32.2	834.341	-1.8665	Phospho (ST)	-1.0155	0.00493005	0.1632	0.0411255
FEDQSETSSSpHGGVTAPGPVSVAQLPK	GSBRNA2T00127634001	tr|A0A078CIS4|A0A078CIS4_BRANA	Protein argonaute 4	3	29.36	931.432	1.5467	Phospho (ST)	0.9736	0.000769716	1.0347	0.0314028
ASLSpETEVSNEK	GSBRNA2T00044574001	tr|A0A078GZN4|A0A078GZN4_BRANA	Carboxylate clamp-tetratricopeptide repeat protein	2	64.6	687.296	1.1993	Phospho (ST)	1.1593	0.00927738	1.4965	0.0424627
LEELAQTpTSGGVLLPK	GSBRNA2T00022067001	tr|A0A078GDK5|A0A078GDK5_BRANA	CPN10	2	46.45	868.45	3.1305	Phospho (ST)	1.1421	0.00396863	0.2621	0.00166373
GLDIETIQQSYTpV	GSBRNA2T00046078001	tr|A0A078GW87|A0A078GW87_BRANA	Plasma membrane ATPase	2	33.92	773.857	1.521	Phospho (ST)	0.4513	0.00120812	1.1264	0.0031857
TpLHGLQPK	GSBRNA2T00137797001	tr|A0A078D5U5|A0A078D5U5_BRANA	Plasma membrane ATPase	2	31.52	487.248	2.287	Phospho (ST)	2.5418	0.000858828	1.8234	0.0107006
EQMTPLSpDFEDKL	GSBRNA2T00150805001	tr|A0A078DLU0|A0A078DLU0_BRANA	Elongation factor 2	2	35.24	816.847	0.4401	Phospho (ST)	1.7591	0.00801476	1.4431	0.00396818
ETpENVESDDDEIMEIENPVMVSK	GSBRNA2T00078255001	tr|A0A078FLL3|A0A078FLL3_BRANA	SUMO-activating enzyme subunit 2	2	79.61	1366.56	-2.7285	Phospho (ST)	1.7074	0.00262225	1.8403	0.00990171
ETENVESpDDDEIMEIENPVMVSK	GSBRNA2T00078255001	tr|A0A078FLL3|A0A078FLL3_BRANA	SUMO-activating enzyme subunit 2	2	40.69	1366.57	2.1699	Phospho (ST)	1.1994	0.00320775	2.0362	0.00646586
RLSQTpDDSLGSQFVMAK	GSBRNA2T00042486001	tr|A0A078JG21|A0A078JG21_BRANA	PB1 domain-containing protein tyrosine kinase	3	28.96	654.972	1.2733	Phospho (ST)	0.5254	0.00606044	2.0171	0.020248
RLSpQTDDSLGSQFVMAK	GSBRNA2T00042486001	tr|A0A078JG21|A0A078JG21_BRANA	PB1 domain-containing protein tyrosine kinase	2	48.9	981.955	1.5572	Phospho (ST)	1.3376	0.00377756	-0.0587	0.00277132
YFFSPTpVSpETDVSTPPATEADHSR	GSBRNA2T00149452001	tr|A0A078DJ60|A0A078DJ60_BRANA	COP1-Interacting Protein 7 (CIP7)	2	47.42	1401.08	2.0196	2 Phospho (ST)	1.0182	0.00931534	-
YFFSPTVSETpDVSpTpPPATEADHSR	GSBRNA2T00149452001	tr|A0A078DJ60|A0A078DJ60_BRANA	COP1-Interacting Protein 7 (CIP7)	3	35.94	961.038	-2.2013	3 Phospho (ST)	-1.2317	0.00222529	-
AFSpLELSR	GSBRNA2T00061863001	tr|A0A078FH88|A0A078FH88_BRANA	Phosphoinositide phosphatase SAC1	2	40.97	501.736	-1.2441	Phospho (ST)	0.5928	0.000718027	1.6541	0.0131114
TPSpFSSFAK	GSBRNA2T00061863001	tr|A0A078FH88|A0A078FH88_BRANA	Phosphoinositide phosphatase SAC1	2	44.93	526.229	1.0967	Phospho (ST)	-0.3098	0.00223969	1.2807	0.0282088
SKSpNVAATAAFSSASQLPSR	GSBRNA2T00081933001	tr|A0A078I697|A0A078I697_BRANA	oxidoreductases, acting on NADH or NADPH	2	53.56	1030.5	3.9559	Phospho (ST)	2.234	0.00501802	2.5378	0.00905077
SISpITPEIGDDIVR	GSBRNA2T00092630001	tr|A0A078IEF3|A0A078IEF3_BRANA	Protein kinase superfamily protein	2	32.89	797.891	2.0342	Phospho (ST)	1.9403	0.00261284	-
SSpGDSDVSpNDEQHLK	GSBRNA2T00086764001	tr|A0A078ICR8|A0A078ICR8_BRANA	PTI1-like tyrosine-protein kinase 2	2	40.33	889.321	1.598	2 Phospho (ST)	1.4127	0.00642739	0.7079	0.00297463
SSGDSpDVSpNDEQHLK	GSBRNA2T00086764001	tr|A0A078ICR8|A0A078ICR8_BRANA	PTI1-like tyrosine-protein kinase 2	2	47.77	889.322	2.9208	2 Phospho (ST)	-1.4545	0.00253857	-0.4915	0.0235879
TSpGDSDVSpNDEQHLK	GSBRNA2T00048573001	tr|A0A078FCV3|A0A078FCV3_BRANA	PTI1-like tyrosine-protein kinase 2	2	54.43	896.328	1.4392	2 Phospho (ST)	-		-1.0086	0.00527205
TSGDSpDVSpNDEQHLK	GSBRNA2T00048573001	tr|A0A078FCV3|A0A078FCV3_BRANA	PTI1-like tyrosine-protein kinase 2	2	58.05	896.329	2.4835	2 Phospho (ST)	1.3566	0.00216914	0.8083	0.00688578
MASpNGASPR	GSBRNA2T00105069001	tr|A0A078E994|A0A078E994_BRANA	Pleckstrin homology (PH) domain-containing protein	2	32.42	485.716	45.8946	Phospho (ST)	1.271	0.00213464	-
SDDSpDESEELR	GSBRNA2T00112182001	tr|A0A078CBA6|A0A078CBA6_BRANA	Zinc finger, RING-type;Transcription factor jumonji/aspartyl beta-hydroxylase	2	71.16	681.241	1.1423	Phospho (ST)	1.1462	0.00249806	1.6267	0.000352295
STpPEIDSSQYLTELLAEHQK	GSBRNA2T00152837001	tr|A0A078DQB2|A0A078DQB2_BRANA	KH domain-containing protein At2g38610	3	49.77	790.37	1.9683	Phospho (ST)	1.3742	0.000961204	-
QLSpIDQFENEGR	GSBRNA2T00122241001	tr|A0A078F3K9|A0A078F3K9_BRANA	Serine/threonine-protein phosphatase	2	44.65	758.327	-0.1412	Phospho (ST)	1.262	0.00913158	1.5411	0.00702853
LTGSSGSVSGSSpPK	GSBRNA2T00093712001	tr|A0A078IIB8|A0A078IIB8_BRANA	BnaA10g11510D protein	2	50.02	665.798	-0.4279	Phospho (ST)	1.1594	0.000657891	1.1061	0.0026196
GISpINAAR	GSBRNA2T00149114001	tr|A0A078DIF9|A0A078DIF9_BRANA	V-type proton ATPase subunit D	2	42.96	441.216	-0.0999	Phospho (ST)	1.1905	0.00744339	1.1105	0.0157281
EQEAFGASPSpNK	GSBRNA2T00077035001	tr|A0A078I3J4|A0A078I3J4_BRANA	unknown protein	2	43.12	672.778	1.0778	Phospho (ST)	1.4082	0.00822377	1.8753	0.0297857
TLAFSTpVGTPDYIAPEVLLK	GSBRNA2T00121199001	tr|A0A078CES6|A0A078CES6_BRANA	Protein kinase family protein	2	43.93	1108.07	1.5971	Phospho (ST)	-2.7229	0.00863994	-
MHPAESVASpPVSNR	GSBRNA2T00064166001	tr|A0A078HGW6|A0A078HGW6_BRANA	SNF1-related protein kinase catalytic subunit alpha KIN10	3	37.86	521.234	3.2961	Phospho (ST)	1.1343	0.00543716	0.8939	0.0139456
SLSpLPSEQFAGPSEPAK	GSBRNA2T00121096001	tr|A0A078CJI3|A0A078CJI3_BRANA	Regulator of Vps4 activity in the MVB pathway protein	2	38.06	912.92	-4.8145	Phospho (ST)	-0.2224	0.0052479	-1.11	0.0106204
ETENVESpEDDDDLMEIENPMTVSK	GSBRNA2T00108087001	tr|A0A078EFM6|A0A078EFM6_BRANA	SUMO-activating enzyme subunit 2	2	80.58	1425.07	0.9881	Phospho (ST)	2.5419	0.00829678	2.9881	0.0234976
MAFGSpQDYSSDFFDR	GSBRNA2T00114428001	tr|A0A078CCG4|A0A078CCG4_BRANA	Proline-rich receptor-like protein kinase PERK8	2	72.88	926.847	-0.9747	Phospho (ST)	1.8416	0.00687433	1.869	0.0256552
KFDDDDDTETSpPK	GSBRNA2T00012980001	tr|A0A078G5T7|A0A078G5T7_BRANA	DEK domain-containing chromatin associated protein	2	43.26	796.805	1.8039	Phospho (ST)	1.3049	0.00961461	0.0809	0.0337564
FLLSDSpFPGNER	GSBRNA2T00012213001	tr|A0A078G5R0|A0A078G5R0_BRANA	aldehyde dehydrogenase 11A3	2	29.7	731.327	4.0093	Phospho (ST)	1.0148	0.00343269	-
GGGGPGSpPGGVVLEK	GSBRNA2T00132641001	tr|A0A078CUV2|A0A078CUV2_BRANA	IQ-domain 14	2	52.08	674.321	3.3232	Phospho (ST)	0.3467	0.0036973	-1.2024	0.0338977
DHNLFFRPSTpPPPDPDR	GSBRNA2T00132641001	tr|A0A078CUV2|A0A078CUV2_BRANA	IQ-domain 14	3	30.47	696.652	3.9614	Phospho (ST)	1.9606	0.00224072	0.6576	0.00415129
SpYEGFSYLR	GSBRNA2T00142226001	tr|A0A078D6F6|A0A078D6F6_BRANA	Transposon protein, putative	2	49.57	601.251	1.1771	Phospho (ST)	1.1356	0.0051803	0.7089	0.0271176
VSSpMDNQGIVGFQR	GSBRNA2T00136687001	tr|A0A078D0I7|A0A078D0I7_BRANA	Syntaxin-51	2	75.28	809.356	-2.7605	Phospho (ST)	-		1.612	0.0292193
DLAGGGDSSPYSNQDDISSpPQR	GSBRNA2T00100968001	tr|A0A078E2D0|A0A078E2D0_BRANA	Clathrin light chain protein	2	42.77	1173.48	-0.1019	Phospho (ST)	2.1831	0.00447351	-
DLAGGGDSSpPYSNQDDISSPQR	GSBRNA2T00100968001	tr|A0A078E2D0|A0A078E2D0_BRANA	Clathrin light chain protein	2	80.83	1173.48	2.8978	Phospho (ST)	1.9067	0.00768659	-
QTSpPMGTTAKPPPVPK	GSBRNA2T00039467001	tr|A0A078J920|A0A078J920_BRANA	HSP20-like chaperones superfamily protein	2	45.88	858.926	2.7363	Phospho (ST)	-		-1.1165	0.000834626
GESpSSFLPIFR	GSBRNA2T00021995001	tr|A0A078GDC3|A0A078GDC3_BRANA	IQ-domain 14	2	28.76	660.304	-1.6669	Phospho (ST)	-0.2394	0.00625836	-1.1347	0.0234996
KSpPDYQEVVMDTR	GSBRNA2T00066532001	tr|A0A078HN05|A0A078HN05_BRANA	unknown protein	3	32.36	549.909	2.0545	Phospho (ST)	3.3079	0.000678597	2.7007	0.0332662
EGRKSpPDYQEVVMDTR	GSBRNA2T00066532001	tr|A0A078HN05|A0A078HN05_BRANA	unknown protein	3	36.05	663.96	-4.0802	Phospho (ST)	1.6346	0.00615642	0.9923	0.0111943
ASSpAGANELGK	GSBRNA2T00088995001	tr|A0A078IBC2|A0A078IBC2_BRANA	Protein weak chloroplast movement under blue light 1	2	68.07	542.738	1.9992	Phospho (ST)	0.7434	0.00865462	1.722	0.016704
SSpPGGMSPGFEQGNR	GSBRNA2T00111184001	tr|A0A078EJ00|A0A078EJ00_BRANA	ARF GAP-like zinc finger-containing protein ZIGA4	2	53.81	794.316	-1.1237	Phospho (ST)	1.6197	0.00285006	2.1494	0.0129893
SSpSGSRSPPYEDAYER	GSBRNA2T00111184001	tr|A0A078EJ00|A0A078EJ00_BRANA	ARF GAP-like zinc finger-containing protein ZIGA4	3	32.97	623.255	0.7002	Phospho (ST)	0.4903	0.00269561	1.2194	0.0388092
SSSpVVVTMPLFR	GSBRNA2T00118021001	tr|A0A078ETB5|A0A078ETB5_BRANA	ABI five binding protein 2	2	28.06	701.844	0.6029	Phospho (ST)	0.2339	0.00899121	1.4166	0.000715048
SSTSpMDGPWVDSSFSAPGK	GSBRNA2T00033288001	tr|A0A078GMK7|A0A078GMK7_BRANA	Probable LRR receptor-like serine/threonine-protein kinase At1g53440	2	28.9	1011.91	-3.5305	Phospho (ST)	0.8066	0.00952729	1.8511	0.0132141
DESSDSpPAPVSTK	GSBRNA2T00055310001	tr|A0A078H8M1|A0A078H8M1_BRANA	H/ACA ribonucleoprotein complex subunit 4	2	64.78	700.286	0.911	Phospho (ST)	0.4922	0.00825383	1.3928	0.030413
LPSDSAAGSpPGATDSQK	GSBRNA2T00118126001	tr|A0A078EXH8|A0A078EXH8_BRANA	AT hook motif-containing protein	2	28.4	834.861	1.9368	Phospho (ST)	1.0079	0.00988605	-0.033	0.00320115
SGGDVAKPSSpPEKEK	GSBRNA2T00154807001	tr|A0A078DUG0|A0A078DUG0_BRANA	time for coffee	2	28.46	798.37	1.3351	Phospho (ST)	2.6922	0.00424806	3.4364	0.000391621
ATpEVEAPVTAEAETTELPEIVK	GSBRNA2T00038195001	tr|A0A078GLU6|A0A078GLU6_BRANA	photosystem I P subunit	3	56.23	803.059	4.6053	Phospho (ST)	-0.6103	0.00322816	1.7252	0.020982
VGGSpLPR	GSBRNA2T00049585001	tr|A0A078FAU7|A0A078FAU7_BRANA	hydroxyproline-rich glycoprotein family protein	2	37.44	383.187	0.7432	Phospho (ST)	-0.6347	0.0027662	-1.0269	0.0109505
DLAAASpPDNAPAK	GSBRNA2T00105468001	tr|A0A078EA91|A0A078EA91_BRANA	Pyrophosphate--fructose 6-phosphate 1-phosphotransferase subunit beta 1	2	70.86	660.795	0.2888	Phospho (ST)	-0.6928	0.00705998	-1.527	0.0100261
TTSpLPAEIEEEWR	GSBRNA2T00105510001	tr|A0A078E7Q7|A0A078E7Q7_BRANA	Ninja-family protein AFP2	2	34.85	820.862	-2.7315	Phospho (ST)	-1.4337	0.00267348	0.6384	0.00266705
VNTpLLNLPR	GSBRNA2T00112020001	tr|A0A078CDJ8|A0A078CDJ8_BRANA	Protein phosphatase 2C family protein	2	54.09	560.3	1.0344	Phospho (ST)	0.0562	0.000785356	1.3452	0.00722392
HVESpMSLLPSGAGK	GSBRNA2T00108062001	tr|A0A078EEQ2|A0A078EEQ2_BRANA	Acetyl-coenzyme A synthetase, chloroplastic/glyoxysomal	2	49.04	746.849	3.0409	Phospho (ST)	0.8538	0.00395765	1.1039	0.00692129
NNPFYSEAYTTTNSSGTpGFK	GSBRNA2T00081074001	tr|A0A078I6Z8|A0A078I6Z8_BRANA	Calcium-dependent protein kinase 8	2	37.74	1133.47	1.9776	Phospho (ST)	-1.451	0.00376752	-0.7365	0.03664
NNPFYSEAYTTTNSSpGTGFK	GSBRNA2T00081074001	tr|A0A078I6Z8|A0A078I6Z8_BRANA	Calcium-dependent protein kinase 8	2	30.26	1133.47	3.5582	Phospho (ST)	2.1668	0.00622667	2.1953	0.00158662
QLSpSVSLR	GSBRNA2T00132173001	tr|A0A078CQH4|A0A078CQH4_BRANA	Integrin-linked protein kinase family	2	28.62	485.242	-0.3603	Phospho (ST)	-0.2208	0.0060522	-1.1717	0.000588232
KFSpEQNIGAPPSYEEAVSESR	GSBRNA2T00002297001	tr|A0A078FYP6|A0A078FYP6_BRANA	Clathrin interactor EPSIN 2	2	55.56	1203.04	4.1963	Phospho (ST)	0.3764	0.00104089	-1.1232	0.0323569
SKSpKAELIFPAK	GSBRNA2T00090262001	tr|A0A078FRY4|A0A078FRY4_BRANA	Epimerase family protein SDR39U1 homolog	3	33.02	466.919	2.4784	Phospho (ST)	0.1214	1.91912e-05	1.852	0.00345366
SGPDSpDSpDSDSPQEYYTGGEK	GSBRNA2T00151569001	tr|A0A078DQV2|A0A078DQV2_BRANA	Plant UBX domain-containing protein 4	2	33.81	1190.91	4.7631	2 Phospho (ST)	0.7887	0.00681069	1.1438	0.0256487
SSSpIDVDELR	GSBRNA2T00105264001	tr|A0A078E730|A0A078E730_BRANA	Phosphatidylinositol 4-phosphate 5-kinase 7	2	53.99	600.762	1.6349	Phospho (ST)	0.397	0.00177134	1.0348	0.00165267
NHSpVDFDAEK	GSBRNA2T00048348001	tr|A0A078FEW1|A0A078FEW1_BRANA	IQD5	2	65.31	621.247	2.6337	Phospho (ST)	1.1737	0.00253506	1.0602	0.0454654
SISpEANIAGSSR	GSBRNA2T00079570001	tr|A0A078I3H6|A0A078I3H6_BRANA	Potassium transporter 3	2	55.48	636.286	1.9346	Phospho (ST)	1.0842	0.000385964	1.8111	0.0483067
SpFNYNQMPEEPIK	GSBRNA2T00121084001	tr|A0A078CED0|A0A078CED0_BRANA	Putative uncharacterized protein At4g32270/F10M6_90	2	61.81	838.853	-1.9943	Phospho (ST)	1.0118	0.00802006	1.0299	0.0456269
SSpGSLDKPWLR	GSBRNA2T00068109001	tr|A0A078HPR1|A0A078HPR1_BRANA	unknown protein	2	38.15	663.318	2.8001	Phospho (ST)	-		2.2548	0.00377151
GSDDGYSSpDSVLR	GSBRNA2T00105448001	tr|A0A078E7K3|A0A078E7K3_BRANA	SNARE-interacting protein KEULE	2	31.83	719.282	3.0302	Phospho (ST)	2.2984	0.00911127	1.8502	0.0044895
GSpDDGYSSDSVLR	GSBRNA2T00105448001	tr|A0A078E7K3|A0A078E7K3_BRANA	SNARE-interacting protein KEULE	2	27.95	719.284	5.2077	Phospho (ST)	2.2862	0.00588723	2.3114	0.00235521
SSSpILQR	GSBRNA2T00120401001	tr|A0A078ETT6|A0A078ETT6_BRANA	Homeobox protein knotted-1-like 3	2	59.91	435.708	0.9018	Phospho (ST)	1.0168	0.000410729	1.4931	0.0220287
SKSpLSTPLDR	GSBRNA2T00132332001	tr|A0A078CQZ0|A0A078CQZ0_BRANA	187-kDa microtubule-associated protein AIR9	2	36.79	592.292	3.2887	Phospho (ST)	1.0124	0.00630715	1.1585	0.0185902
SpPESVSAASLVSSR	GSBRNA2T00132332001	tr|A0A078CQZ0|A0A078CQZ0_BRANA	187-kDa microtubule-associated protein AIR9	2	34.92	728.841	4.3768	Phospho (ST)	-		1.1496	0.0451782
SFSpIALK	GSBRNA2T00134334001	tr|A0A078CVN7|A0A078CVN7_BRANA	Calcium-dependent protein kinase 1	2	38.76	423.212	-0.1113	Phospho (ST)	2.6644	0.00794213	2.934	0.0341451
EGIESpDEEIR	GSBRNA2T00143468001	tr|A0A078D8Y8|A0A078D8Y8_BRANA	Transcription factor HY5	2	29.37	628.757	2.509	Phospho (ST)	1.0746	0.00285575	0.6532	0.0145006
SpPPTWLK	GSBRNA2T00063239001	tr|A0A078HI71|A0A078HI71_BRANA	40S ribosomal protein S13-2	2	39.21	454.718	1.8184	Phospho (ST)	-		1.6897	7.42416e-05
VLGEDDDPSSpPIGR	GSBRNA2T00149047001	tr|A0A078D8Y6|A0A078D8Y6_BRANA	Clavaminate synthase-like protein At3g21360	2	49.04	768.833	1.0459	Phospho (ST)	-0.8574	0.000510787	-1.1327	0.0172949
TDQAILSNSpSDLGR	GSBRNA2T00110097001	tr|A0A078EM69|A0A078EM69_BRANA	Probable protein phosphatase 2C 10	2	58.89	778.853	2.5096	Phospho (ST)	1.909	0.0065289	0.758	0.00226714
IADEESpSpEEEEFGTFVVKPSSK	GSBRNA2T00013440001	tr|A0A078IXS3|A0A078IXS3_BRANA	Putative serine/threonine kinase	3	44.72	868.697	2.6846	2 Phospho (ST)	-0.2084	0.00505888	-1.1178	0.00280593
SNSpLLVLPR	GSBRNA2T00109454001	tr|A0A078EFU2|A0A078EFU2_BRANA	E3 ubiquitin-protein ligase ATL31	2	42.2	539.787	1.1601	Phospho (ST)	0.4743	0.000285566	1.1353	0.0481152
SDSpNAPLFNMDDIDEGFEGYDDDR	GSBRNA2T00121100001	tr|A0A078CEH8|A0A078CEH8_BRANA	Cellulose synthase A catalytic subunit 1 [UDP-forming]	2	92.58	1409.03	3.1428	Phospho (ST)	2.6166	0.00467467	-0.217	0.00552727
ESSSVLVTASSpPMKEYEWAEAR	GSBRNA2T00032134001	tr|A0A078FB96|A0A078FB96_BRANA	Putative uncharacterized protein At3g22520	3	31.36	846.384	4.5089	Phospho (ST)	-		-2.7293	0.00229377
ITAGMSSMSpFK	GSBRNA2T00094905001	tr|A0A078FVI4|A0A078FVI4_BRANA	Target of Myb protein 1	2	28.22	620.262	0.7405	Phospho (ST)	1.1598	0.00970979	1.8896	0.00577942
NNFIVGGSpPAIQAAPR	GSBRNA2T00038385001	tr|A0A078GQK0|A0A078GQK0_BRANA	nucleic acid binding	2	55.51	846.419	2.3108	Phospho (ST)	1.0185	0.00387988	1.6881	0.0140154
SASpFILDR	GSBRNA2T00137211001	tr|A0A078D1N2|A0A078D1N2_BRANA	Eukaryotic translation initiation factor 2B (eIF-2B) family protein	2	43.81	494.729	0.4193	Phospho (ST)	-		1.43	0.0344327
NVNTSDVPVSQSpPK	GSBRNA2T00126885001	tr|A0A078CI82|A0A078CI82_BRANA	Cyclin-T1-4	2	45.21	776.358	2.762	Phospho (ST)	1.2397	0.00940161	0.8203	0.00294689
RTSpVGPPPPPR	GSBRNA2T00049480001	tr|A0A078FAI0|A0A078FAI0_BRANA	Zinc knuckle (CCHC-type) family protein	3	47.55	414.212	1.1867	Phospho (ST)	1.1648	0.00281136	-
SSSLVVSSSpPKPVR	GSBRNA2T00008050001	tr|A0A078IV65|A0A078IV65_BRANA	Plant protein of unknown function (DUF827)	2	43.75	755.389	2.3318	Phospho (ST)	2.03	0.00881114	2.7294	0.00366234
LASAIEEHGGSpGR	GSBRNA2T00154396001	tr|A0A078DZA1|A0A078DZA1_BRANA	Kelch repeat-containing protein	2	47.28	682.304	0.844	Phospho (ST)	-0.0534	0.00902995	1.113	0.0368385
KAVSpVSDDAR	GSBRNA2T00123532001	tr|A0A078F2L3|A0A078F2L3_BRANA	Protein of unknown function (DUF3133)	2	55.58	564.26	2.7812	Phospho (ST)	2.3123	0.00809513	2.4545	0.012664
SYSHDHSGNLTpNR	GSBRNA2T00047458001	tr|A0A078H362|A0A078H362_BRANA	Cyclin-dependent kinase C-2	2	46.06	784.319	1.599	Phospho (ST)	1.2444	0.00917922	0.37	0.000749848
SVTpDSEVLDYDQR	GSBRNA2T00138870001	tr|A0A078D2F9|A0A078D2F9_BRANA	pleckstrin homologue 1	2	83.67	803.835	-0.203	Phospho (ST)	1.2666	0.00805443	1.2455	0.0212094
KETENPDKDDVFSpDNEADSTGPTK	GSBRNA2T00039249001	tr|A0A078JE56|A0A078JE56_BRANA	Phosphatidylinositol 3,4,5-trisphosphate 3-phosphatase and protein-tyrosine-phosphatase PTEN2A	3	36.37	907.047	0.5751	Phospho (ST)	1.2246	0.00345118	1.3364	5.83171e-05
LFTYESpPEKK	GSBRNA2T00083330001	tr|A0A078I7U2|A0A078I7U2_BRANA	F-box family protein	2	43.2	661.309	2.1491	Phospho (ST)	-0.8368	0.00907097	-1.5614	0.016799
GTSpDLTTENK	GSBRNA2T00134005001	tr|A0A078CVE0|A0A078CVE0_BRANA	Transcription factor VIP1	2	35.09	573.241	1.9145	Phospho (ST)	-1.7961	0.0426942	-0.0911	0.00839862
VYSTTTPTSpPSEVSVK	GSBRNA2T00038436001	tr|A0A078GQL8|A0A078GQL8_BRANA	Metal-dependent protein hydrolase	2	50.21	881.913	1.8061	Phospho (ST)	-1.6406	0.0237701	-
LQTFSSpFQKPLEATK	GSBRNA2T00116716001	tr|A0A078CIA0|A0A078CIA0_BRANA	Beige/BEACH domain ;WD domain, G-beta repeat protein	2	39.28	902.949	1.9902	Phospho (ST)	0.472	0.0019826	1.9197	0.00807308
FTQGGYVDAGSpPR	GSBRNA2T00138962001	tr|A0A078D500|A0A078D500_BRANA	Golgi SNAP receptor complex member 1	2	29.02	717.808	2.4666	Phospho (ST)	-0.0299	0.00473567	-1.3256	0.0436327
SNSpFDHDWSR	GSBRNA2T00055855001	tr|A0A078H613|A0A078H613_BRANA	MAPK/ERK kinase kinase 3	2	51.07	665.747	1.2569	Phospho (ST)	1.3087	0.00131675	1.7267	0.0387751
KPVYNLDESpDDEDYAPK	GSBRNA2T00127261001	tr|A0A078CJ17|A0A078CJ17_BRANA	CHD3-type chromatin-remodeling factor PICKLE	2	37.17	1039.44	1.9713	Phospho (ST)	0.9614	0.0233387	1.0879	0.0392305
KTpVKPTGPSGSPWYGSDR	GSBRNA2T00035007001	tr|A0A078CS56|A0A078CS56_BRANA	Chlorophyll a-b binding protein, chloroplastic	3	48.31	667.315	2.1157	Phospho (ST)	-1.0477	3.29121e-05	0.7358	0.00198907
YSVDMSpPVK	GSBRNA2T00139297001	tr|A0A078D5M5|A0A078D5M5_BRANA	Probable pre-mRNA-splicing factor ATP-dependent RNA helicase DEAH5	2	45.49	553.237	2.4655	Phospho (ST)	0.6468	0.0162415	1.0056	0.0184226
SPSpSSSSDYIK	GSBRNA2T00053203001	tr|A0A078H304|A0A078H304_BRANA	Sorting nexin 2A	2	45.34	619.254	1.1598	Phospho (ST)	-		1.3478	0.00201236
SSSpDDNLNALLQEEEDLVNAHR	GSBRNA2T00010045001	tr|A0A078G5D1|A0A078G5D1_BRANA	Kinesin-like protein	3	45.55	850.378	1.9403	Phospho (ST)	1.1001	0.0234076	-0.2901	0.00176296
ATATDSLASpDDDR	GSBRNA2T00060123001	tr|A0A078HH91|A0A078HH91_BRANA	Protein-lysine N-methyltransferase At1g66680	2	43.67	709.278	0.226	Phospho (ST)	1.4606	0.006695	1.982	0.0426231
SSSLVVSSpPKPVR	GSBRNA2T00102175001	tr|A0A078E4T3|A0A078E4T3_BRANA	Plant protein of unknown function (DUF827)	2	33.44	711.873	2.6039	Phospho (ST)	-		1.3876	0.012093
ALSpMAIHQTQLSpQR	GSBRNA2T00156456001	tr|A0A078DZ74|A0A078DZ74_BRANA	Putative methylesterase 14, chloroplastic	3	40.99	581.928	3.1766	2 Phospho (ST)	-		4.1303	0.0114846
SpPLHGVYR	GSBRNA2T00134552001	tr|A0A078CVF4|A0A078CVF4_BRANA	Putative uncharacterized protein At5g08450	2	38.01	504.737	0.9122	Phospho (ST)	1.3566	0.00137165	-
SpGPITGASSR	GSBRNA2T00139251001	tr|A0A078D5J6|A0A078D5J6_BRANA	F9K20.7 protein	2	28.1	506.728	1.6858	Phospho (ST)	1.8265	0.00408326	-
LSNPSpKHWR	GSBRNA2T00100852001	tr|A0A078E259|A0A078E259_BRANA	Putative serine/threonine-protein kinase	3	31.55	402.192	-0.108	Phospho (ST)	0.8415	0.0139847	1.3543	0.0437854
SpESPLDPAPLSASQPQK	GSBRNA2T00005492001	tr|A0A078FZM5|A0A078FZM5_BRANA	high mobility group A5	2	38.62	916.43	2.4503	Phospho (ST)	0.6269	0.00782785	2.2905	0.0212759
ALLEGGSpDDEGASTEAQGR	GSBRNA2T00064180001	tr|A0A078HL28|A0A078HL28_BRANA	ILITYHIA	2	66.47	971.9	-5.0674	Phospho (ST)	2.4715	0.012975	4.0203	0.00300131
VRDELDELVINSpPDVK	GSBRNA2T00139215001	tr|A0A078D394|A0A078D394_BRANA	unknown protein	2	59.95	960.973	3.9065	Phospho (ST)	-		2.0834	0.0339623
SPSpSSASSDYIK	GSBRNA2T00107128001	tr|A0A078EA83|A0A078EA83_BRANA	Sorting nexin 2B	2	51.35	654.773	1.6872	Phospho (ST)	1.2667	0.0218754	1.8993	0.00951609
AVSpFDNSSK	GSBRNA2T00086886001	tr|A0A078IAJ8|A0A078IAJ8_BRANA	RING/U-box superfamily protein	2	50.54	517.714	1.4409	Phospho (ST)	-		1.6574	0.0140983
ISpDGGGGGQEGDEFGPK	GSBRNA2T00072570001	tr|A0A078HU00|A0A078HU00_BRANA	Mitochondrial transcription termination factor family protein	2	50.11	843.835	-1.3033	Phospho (ST)	-		1.534	0.033004
KDEPLEESSQLLVASDDVSpDNESDTK	GSBRNA2T00071941001	tr|A0A078HQK9|A0A078HQK9_BRANA	Fructokinase-like 2, chloroplastic	3	48.77	977.429	1.5591	Phospho (ST)	2.3582	0.00669175	1.8035	0.0222938
GGFSSMSSpMGSR	GSBRNA2T00106910001	tr|A0A078ECN6|A0A078ECN6_BRANA	Coatomer subunit delta	2	47.81	635.735	3.0817	Phospho (ST)	2.1009	0.00320573	2.7826	0.00177971
FSDQPVMLDVYSpPDR	GSBRNA2T00129729001	tr|A0A078CNL9|A0A078CNL9_BRANA	Probable inactive receptor kinase At5g10020	2	47.69	924.897	-0.5146	Phospho (ST)	3.6405	0.00344841	3.0448	0.0143909
LSpSPSDDSEFSDSVLK	GSBRNA2T00145066001	tr|A0A078DB44|A0A078DB44_BRANA	Scarecrow-like protein 14	2	47.67	896.88	0.4259	Phospho (ST)	1.3326	0.0262014	1.9414	0.00187678
ALAYSTpVGTLDYMAPEVLLK	GSBRNA2T00117153001	tr|A0A078EP74|A0A078EP74_BRANA	Protein kinase family protein	2	46.75	1118.06	3.4256	Phospho (ST)	0.9853	0.0401413	1.2616	0.0109005
GKSpFSDISGK	GSBRNA2T00121219001	tr|A0A078CDZ2|A0A078CDZ2_BRANA	1-phosphatidylinositol-3-phosphate 5-kinase FAB1A	2	44.01	553.252	4.3758	Phospho (ST)	0.9306	0.00508979	1.5572	0.041198
VNSpLLSIPR	GSBRNA2T00146337001	tr|A0A078DG32|A0A078DG32_BRANA	Probable protein phosphatase 2C 6	2	43.89	539.787	1.5313	Phospho (ST)	1.6453	0.00405236	1.6168	0.000295377
VSFNDTPTTVFWTpDYpVATR	GSBRNA2T00104813001	tr|A0A078E8T3|A0A078E8T3_BRANA	Mitogen-activated protein kinase	2	43.31	1190.5	3.5877	Phospho (ST); Phospho (Y)	2.6735	0.00720607	0.9462	0.0106687
AASpYLDLENQDIMVSTR	GSBRNA2T00138231001	tr|A0A078D166|A0A078D166_BRANA	Phosphate transporter PHO1 homolog 7	2	43.03	1003.46	4.9375	Phospho (ST)	2.3479	0.0286268	3.5924	0.0464898
TpASQTAHLAAGR	GSBRNA2T00157558001	tr|A0A078DYX5|A0A078DYX5_BRANA	alpha/beta-Hydrolases superfamily protein	2	42.82	632.296	0.8325	Phospho (ST)	1.1409	0.00171156	1.9969	0.0309459
SpATFSLSSISNTAPK	GSBRNA2T00147520001	tr|A0A078DGM3|A0A078DGM3_BRANA	Protein ABIL3	2	42.69	795.876	2.5873	Phospho (ST)	-		1.6921	0.00592098
SLSpEISELDAVR	GSBRNA2T00067064001	tr|A0A078HKG4|A0A078HKG4_BRANA	Putative uncharacterized protein At1g56230	2	41.92	699.831	2.8921	Phospho (ST)	0.9083	0.0365972	3.0643	0.0332235
APSpPVNNPLLGSLPK	GSBRNA2T00132089001	tr|A0A078CW29|A0A078CW29_BRANA	Topless-related protein 1	2	41.56	792.415	2.5278	Phospho (ST)	0.2907	0.0493608	2.9355	0.0268304
DVDDEKYWSpE	GSBRNA2T00145601001	tr|A0A078DC59|A0A078DC59_BRANA	Phosphoenolpyruvate carboxylase family protein	2	41.17	683.249	2.3687	Phospho (ST)	1.451	0.0347409	-
ASVSGESpETDDITDAER	GSBRNA2T00147519001	tr|A0A078DFR8|A0A078DFR8_BRANA	Starch synthase 1, chloroplastic/amyloplastic	2	40.66	931.37	-0.3106	Phospho (ST)	2.607	0.0289479	2.3803	0.0240386
YVEDLESGFSSpDVESK	GSBRNA2T00153953001	tr|A0A078DUU5|A0A078DUU5_BRANA	Protein CASP	2	40.56	935.885	-0.0074876	Phospho (ST)	0.3459	0.0120816	1.7191	0.00741283
IPQNLGSpFKEESSK	GSBRNA2T00137259001	tr|A0A078CZC1|A0A078CZC1_BRANA	Patellin-3	2	38.14	822.39	2.6651	Phospho (ST)	2.6738	0.00205694	3.1522	0.0075862
ISSpSLSTGSPK	GSBRNA2T00106996001	tr|A0A078ECW3|A0A078ECW3_BRANA	Protein NEDD1	2	37.97	572.27	2.5891	Phospho (ST)	1.1095	0.0037862	-
NTSpMAELGSEVK	GSBRNA2T00148888001	tr|A0A078DIM8|A0A078DIM8_BRANA	E3 ubiquitin-protein ligase RHF2A	2	37.09	673.288	-1.0672	Phospho (ST)	0.7268	0.00587345	2.096	0.0403167
